# Supplementary material for: 1-(1H-Benzimidazol-1-ylmeth­yl)-3-[2-(di­isopropyl­amino)eth­yl]-1H-benzimid­azolium bromide 0.25-hydrate
Source: Acta Crystallogr Sect E Struct Rep Online. 2009 Mar 6;65(Pt 4):o699–700. doi: 10.1107/S160053680900765X (PMC2969106; doi:10.1107/S160053680900765X)
Supplement: Supplementary file 1 [file e-65-0o699-sup1.cif]

##############################################################################
###                                                                        ###
###        Electronic paper (Acta Crystallographica Section E)             ###
###                                                                        ###
##############################################################################
#                                                                            #
# This CIF contains the data in a paper accepted for publication in Acta     #
# Crystallographica Section E. It conforms to the requirements of Notes      #
# for Authors for Section E, and has been peer reviewed under the auspices   #
# of the IUCr Commission on Journals.                                        #
#                                                                            #
# Full details of the Crystallographic Information File format               #
# are given in the paper "The Crystallographic Information File (CIF):       #
# a New Standard Archive File for Crystallography" by S. R. Hall, F. H.      #
# Allen and I. D. Brown [Acta Cryst. (1991), A47, 655-685].                  #
#                                                                            #
# The current version of the core CIF dictionary is obtainable from          #
# ftp://ftp.iucr.org/pub/cif_core.dic. The current version number is 2.4.    #
#                                                                            #
# Software is freely available for graphical display of the structure(s) in  #
# this CIF.  For information consult the CIF home page http://www.iucr.org/  #
# cif/home.html                                                              #
#                                                                            #
# This file may be used for bona fide research purposes within the           #
# scientific community so long as proper attribution is given to the journal # 
# article from which it was obtained.                                        #
#                                                                            #
##############################################################################
                                             
data_I
_audit_creation_method     SHELXL-97
_chemical_name_systematic
;
1-(1<i>H</i>-Benzimidazol-1-ylmethyl)-3-[2-(diisopropylamino)ethyl]-1<i>H</i>-
benzimidazolium bromide 0.25-hydrate
;
_chemical_name_common
;
;
_chemical_formula_moiety     'C23 H30 N5 +, Br -, 0.25(H2 O)'
_chemical_formula_sum     'C23 H30.5 Br N5 O0.25'
_chemical_formula_iupac     'C23 H30 N5 +, Br -, 0.25H2 O'
_chemical_formula_weight     460.93
_chemical_melting_point     ?
_symmetry_cell_setting     Triclinic
_symmetry_space_group_name_H-M     'P -1'
_symmetry_space_group_name_Hall     '-P 1'
loop_
    _symmetry_equiv_pos_as_xyz
    'x, y, z'
    '-x, -y, -z'
_cell_length_a     8.4944(17)
_cell_length_b     9.4960(19)
_cell_length_c     15.318(3)
_cell_angle_alpha     83.29(3)
_cell_angle_beta     84.69(3)
_cell_angle_gamma     65.93(3)
_cell_volume     1119.1(5)
_cell_formula_units_Z     2
_cell_measurement_reflns_used     5869
_cell_measurement_theta_min     3.1927
_cell_measurement_theta_max     26.4034
_cell_measurement_temperature     153(2)
_exptl_crystal_description     rod
_exptl_crystal_colour     colorless
_exptl_crystal_size_max     0.34
_exptl_crystal_size_mid     0.12
_exptl_crystal_size_min     0.10
_exptl_crystal_density_diffrn     1.368
_exptl_crystal_density_meas     ?
_exptl_crystal_density_method     'not measured'
_exptl_crystal_F_000     481
_exptl_absorpt_coefficient_mu     1.857
_exptl_absorpt_correction_type     multi-scan
_exptl_absorpt_process_details     '(REQAB; Jacobson, 1998)'
_exptl_absorpt_correction_T_min     0.5709
_exptl_absorpt_correction_T_max     0.8361
_exptl_special_details
;
;
_diffrn_ambient_temperature     153(2)
_diffrn_radiation_type     MoK\a
_diffrn_radiation_wavelength     0.71073
_diffrn_radiation_source     'Sealed Tube'
_diffrn_radiation_monochromator     'Graphite Monochromator'
_diffrn_measurement_device     'Rigaku Mercury CCD'
_diffrn_measurement_method     \w
_diffrn_detector_area_resol_mean     14.6306
_diffrn_reflns_number     7638
_diffrn_reflns_av_R_equivalents     0.0385
_diffrn_reflns_av_sigmaI/netI     0.0940
_diffrn_reflns_theta_min     3.19
_diffrn_reflns_theta_max     25.01
_diffrn_reflns_theta_full     25.01
_diffrn_measured_fraction_theta_max     0.985
_diffrn_measured_fraction_theta_full     0.985
_diffrn_reflns_limit_h_min     -9
_diffrn_reflns_limit_h_max     10
_diffrn_reflns_limit_k_min     -11
_diffrn_reflns_limit_k_max     11
_diffrn_reflns_limit_l_min     -17
_diffrn_reflns_limit_l_max     18
_diffrn_reflns_reduction_process     'Lp corrections applied'
_diffrn_standards_number     0
_diffrn_standards_interval_count     0
_diffrn_standards_interval_time     0
_diffrn_standards_decay_%     0
_refine_special_details
;
Refinement of <i>F</i>^2^ against ALL reflections. The weighted <i>R</i>-factor
<i>wR</i> and goodness of fit <i>S</i> are based on <i>F</i>^2^, conventional
<i>R</i>-factors <i>R</i> are based on <i>F</i>, with <i>F</i> set to zero for
negative <i>F</i>^2^. The threshold expression of <i>F</i>^2^ >
\s(<i>F</i>^2^) is used only for calculating <i>R</i>-factors(gt) <i>etc</i>.
and is not relevant to the choice of reflections for refinement.
<i>R</i>-factors based on <i>F</i>^2^ are statistically about twice as large
as those based on <i>F</i>, and <i>R</i>- factors based on ALL data will be
even larger.
;
_reflns_number_total     3889
_reflns_number_gt     2390
_reflns_threshold_expression     I>2\s(I)
_refine_ls_structure_factor_coef     Fsqd
_refine_ls_matrix_type     full
_refine_ls_R_factor_all     0.0943
_refine_ls_R_factor_gt     0.0544
_refine_ls_wR_factor_gt     0.1200
_refine_ls_wR_factor_ref     0.1436
_refine_ls_goodness_of_fit_ref     0.980
_refine_ls_restrained_S_all     0.978
_refine_ls_number_reflns     3889
_refine_ls_number_parameters     282
_refine_ls_number_restraints     22
_refine_ls_hydrogen_treatment     constr
_refine_ls_weighting_scheme     calc
_refine_ls_weighting_details
                 'calc w=1/[\s^2^(Fo^2^)+(0.0659P)^2^] where P=(Fo^2^+2Fc^2^)/3'
_atom_sites_solution_hydrogens     geom
_atom_sites_solution_primary     direct
_atom_sites_solution_secondary     difmap
_refine_ls_shift/su_max     0.001
_refine_ls_shift/su_mean     0.000
_refine_diff_density_max     0.740
_refine_diff_density_min     -0.708
_refine_ls_extinction_method     none
_refine_ls_extinction_coef     ?
loop_
    _atom_type_symbol
    _atom_type_description
    _atom_type_scat_dispersion_real
    _atom_type_scat_dispersion_imag
    _atom_type_scat_source
    'C' 'C' 0.0033 0.0016
                         'International Tables Vol C Tables 4.2.6.8 and 6.1.1.4'
    'H' 'H' 0.0000 0.0000
                         'International Tables Vol C Tables 4.2.6.8 and 6.1.1.4'
    'N' 'N' 0.0061 0.0033
                         'International Tables Vol C Tables 4.2.6.8 and 6.1.1.4'
    'Br' 'Br' -0.2901 2.4595
                         'International Tables Vol C Tables 4.2.6.8 and 6.1.1.4'
    'O' 'O' 0.0106 0.0060
                         'International Tables Vol C Tables 4.2.6.8 and 6.1.1.4'
_computing_data_collection     'CrystalClear (Rigaku/MSC, 2006)'
_computing_cell_refinement     'CrystalClear (Rigaku/MSC, 2006)'
_computing_data_reduction     'CrystalClear (Rigaku/MSC, 2006)'
_computing_structure_solution     'SHELXTL (Sheldrick, 2008)'
_computing_structure_refinement     'SHELXTL (Sheldrick, 2008)'
_computing_molecular_graphics     'SHELXTL (Sheldrick, 2008)'
_computing_publication_material     'SHELXTL (Sheldrick, 2008)'
loop_
    _atom_site_type_symbol
    _atom_site_label
    _atom_site_fract_x
    _atom_site_fract_y
    _atom_site_fract_z
    _atom_site_U_iso_or_equiv
    _atom_site_adp_type
    _atom_site_calc_flag
    _atom_site_refinement_flags
    _atom_site_occupancy
    _atom_site_disorder_assembly
    _atom_site_disorder_group
    Br Br1 0.78369(7) 0.88546(6) 0.57962(4) 0.05288(19) Uani d . 1 . .
    N N1 0.6315(5) 0.5169(5) 0.6422(2) 0.0430(10) Uani d . 1 . .
    N N2 0.3772(6) 0.7103(4) 0.6314(3) 0.0499(11) Uani d . 1 . .
    N N3 0.1831(7) 0.9149(5) 0.7189(3) 0.0544(12) Uani d . 1 . .
    N N4 0.0314(6) 0.9404(5) 0.8478(3) 0.0575(12) Uani d . 1 . .
    N N5 0.7558(5) 0.4797(5) 0.8187(2) 0.0411(10) Uani d . 1 . .
    C C1 0.5416(8) 0.6676(6) 0.6495(3) 0.0511(14) Uani d . 1 . .
    H H1 0.5890 0.7364 0.6658 0.061 Uiso calc R 1 . .
    C C2 0.5188(6) 0.4562(5) 0.6178(3) 0.0334(10) Uani d . 1 . .
    C C3 0.5464(6) 0.3083(5) 0.5999(3) 0.0352(10) Uani d . 1 . .
    H H3 0.6568 0.2231 0.6057 0.042 Uiso calc R 1 . .
    C C4 0.4050(6) 0.2909(5) 0.5732(3) 0.0375(11) Uani d . 1 . .
    H H4 0.4179 0.1906 0.5595 0.045 Uiso calc R 1 . .
    C C5 0.2451(6) 0.4136(5) 0.5654(3) 0.0416(12) Uani d . 1 . .
    H H5 0.1508 0.3949 0.5470 0.050 Uiso calc R 1 . .
    C C6 0.2162(7) 0.5628(6) 0.5833(3) 0.0475(13) Uani d . 1 . .
    H H6 0.1060 0.6480 0.5770 0.057 Uiso calc R 1 . .
    C C7 0.3565(7) 0.5795(5) 0.6106(3) 0.0382(11) Uani d . 1 . .
    C C8 0.2416(10) 0.8685(6) 0.6319(4) 0.0700(18) Uani d . 1 . .
    H H8A 0.2855 0.9397 0.6007 0.084 Uiso calc R 1 . .
    H H8B 0.1452 0.8743 0.6013 0.084 Uiso calc R 1 . .
    C C9 0.0487(8) 0.8983(6) 0.7688(4) 0.0629(17) Uani d . 1 . .
    H H9 -0.0264 0.8588 0.7471 0.075 Uiso calc R 1 . .
    C C11 0.1667(7) 0.9865(5) 0.8532(3) 0.0416(12) Uani d . 1 . .
    C C12 0.2084(7) 1.0432(5) 0.9234(3) 0.0470(13) Uani d . 1 . .
    H H12 0.1438 1.0529 0.9788 0.056 Uiso calc R 1 . .
    C C13 0.3479(9) 1.0850(7) 0.9095(4) 0.0683(17) Uani d . 1 . .
    H H13 0.3776 1.1281 0.9559 0.082 Uiso calc R 1 . .
    C C14 0.4463(10) 1.0666(8) 0.8304(5) 0.091(2) Uani d . 1 . .
    H H14 0.5443 1.0937 0.8245 0.109 Uiso calc R 1 . .
    C C15 0.4059(9) 1.0098(7) 0.7597(4) 0.078(2) Uani d . 1 . .
    H H15 0.4722 0.9984 0.7047 0.093 Uiso calc R 1 . .
    C C16 0.2652(8) 0.9710(5) 0.7730(3) 0.0497(14) Uani d . 1 . .
    C C17 0.8119(6) 0.4275(7) 0.6628(3) 0.0518(14) Uani d . 1 . .
    H H17A 0.8739 0.4932 0.6528 0.062 Uiso calc R 1 . .
    H H17B 0.8634 0.3453 0.6247 0.062 Uiso calc R 1 . .
    C C18 0.8254(7) 0.3596(6) 0.7583(3) 0.0461(13) Uani d . 1 . .
    H H18A 0.7636 0.2936 0.7680 0.055 Uiso calc R 1 . .
    H H18B 0.9444 0.2974 0.7696 0.055 Uiso calc R 1 . .
    C C19 0.6381(6) 0.4499(5) 0.8896(3) 0.0348(10) Uani d . 1 . .
    H H19 0.6113 0.5273 0.9302 0.042 Uiso calc R 1 . .
    C C20 0.4689(6) 0.4737(6) 0.8519(3) 0.0462(12) Uani d . 1 . .
    H H20A 0.4186 0.5761 0.8229 0.069 Uiso calc R 1 . .
    H H20B 0.3911 0.4610 0.8986 0.069 Uiso calc R 1 . .
    H H20C 0.4903 0.3989 0.8103 0.069 Uiso calc R 1 . .
    C C21 0.7152(7) 0.2931(6) 0.9424(3) 0.0489(13) Uani d . 1 . .
    H H21A 0.7476 0.2122 0.9037 0.073 Uiso calc R 1 . .
    H H21B 0.6313 0.2831 0.9864 0.073 Uiso calc R 1 . .
    H H21C 0.8153 0.2852 0.9705 0.073 Uiso calc R 1 . .
    C C22 0.9092(11) 0.5022(9) 0.8612(5) 0.054(2) Uani d PDU 0.792(10) . .
    H H22 0.9695 0.4146 0.9013 0.065 Uiso calc PR 0.792(10) . .
    C C22' 0.843(2) 0.582(2) 0.8331(14) 0.021(5) Uiso d PD 0.208(10) . .
    H H22' 0.9455 0.5571 0.8048 0.025 Uiso d P 0.208(10) . .
    C C23 1.0298(9) 0.5239(10) 0.7878(5) 0.098(2) Uani d DU 1 . .
    H H23A 1.1470 0.4660 0.8038 0.118 Uiso calc R 1 . .
    H H23B 1.0083 0.6318 0.7774 0.118 Uiso calc R 1 . .
    H H23C 1.0110 0.4880 0.7353 0.118 Uiso calc R 1 . .
    C C24 0.8241(13) 0.6470(11) 0.9089(6) 0.090(3) Uani d PDU 0.792(10) . .
    H H24A 0.7210 0.7156 0.8803 0.136 Uiso calc PR 0.792(10) . .
    H H24B 0.9019 0.6974 0.9079 0.136 Uiso calc PR 0.792(10) . .
    H H24C 0.7950 0.6202 0.9687 0.136 Uiso calc PR 0.792(10) . .
    C C24' 0.729(2) 0.726(2) 0.8681(14) 0.022(5) Uiso d PD 0.208(10) . .
    H H24D 0.6329 0.7782 0.8312 0.034 Uiso calc PR 0.208(10) . .
    H H24E 0.7908 0.7908 0.8697 0.034 Uiso calc PR 0.208(10) . .
    H H24F 0.6878 0.7052 0.9265 0.034 Uiso calc PR 0.208(10) . .
    O O1 0.968(2) 0.133(2) 0.5686(12) 0.076(5) Uani d P 0.25 . .
loop_
    _atom_site_aniso_label
    _atom_site_aniso_U_11
    _atom_site_aniso_U_22
    _atom_site_aniso_U_33
    _atom_site_aniso_U_12
    _atom_site_aniso_U_13
    _atom_site_aniso_U_23
    Br1 0.0484(3) 0.0364(3) 0.0800(4) -0.0213(2) -0.0238(3) 0.0042(2)
    N1 0.061(2) 0.061(3) 0.024(2) -0.042(2) 0.0074(18) -0.0127(18)
    N2 0.093(3) 0.030(2) 0.028(2) -0.025(2) -0.002(2) -0.0085(18)
    N3 0.097(4) 0.031(2) 0.030(2) -0.017(2) -0.011(2) -0.0116(18)
    N4 0.054(3) 0.050(3) 0.068(3) -0.015(2) -0.003(2) -0.027(2)
    N5 0.058(2) 0.051(2) 0.026(2) -0.033(2) 0.0081(18) -0.0133(18)
    C1 0.097(4) 0.051(3) 0.026(3) -0.050(3) 0.006(3) -0.011(2)
    C2 0.045(2) 0.038(3) 0.025(2) -0.025(2) 0.007(2) -0.0089(19)
    C3 0.042(2) 0.035(2) 0.030(3) -0.017(2) 0.004(2) -0.008(2)
    C4 0.051(3) 0.036(3) 0.032(3) -0.023(2) 0.000(2) -0.009(2)
    C5 0.041(3) 0.044(3) 0.041(3) -0.016(2) -0.002(2) -0.012(2)
    C6 0.053(3) 0.046(3) 0.028(3) -0.002(3) -0.003(2) -0.014(2)
    C7 0.064(3) 0.034(3) 0.019(2) -0.020(2) -0.002(2) -0.0061(19)
    C8 0.128(5) 0.032(3) 0.038(3) -0.017(3) -0.014(3) -0.004(2)
    C9 0.057(3) 0.048(3) 0.077(5) -0.006(3) -0.009(3) -0.032(3)
    C11 0.058(3) 0.027(2) 0.036(3) -0.012(2) -0.003(2) -0.005(2)
    C12 0.068(3) 0.034(3) 0.035(3) -0.015(3) -0.005(3) -0.006(2)
    C13 0.100(5) 0.065(4) 0.055(4) -0.042(4) 0.002(3) -0.033(3)
    C14 0.129(5) 0.098(5) 0.088(5) -0.088(4) 0.046(4) -0.058(4)
    C15 0.145(5) 0.067(4) 0.053(4) -0.078(4) 0.041(4) -0.031(3)
    C16 0.097(4) 0.027(3) 0.031(3) -0.029(3) -0.004(3) -0.009(2)
    C17 0.054(3) 0.081(4) 0.041(3) -0.047(3) 0.014(2) -0.024(3)
    C18 0.048(3) 0.057(3) 0.036(3) -0.022(3) 0.011(2) -0.019(2)
    C19 0.038(2) 0.040(3) 0.026(2) -0.014(2) 0.0014(19) -0.004(2)
    C20 0.047(3) 0.060(3) 0.036(3) -0.025(3) -0.002(2) -0.002(2)
    C21 0.051(3) 0.044(3) 0.044(3) -0.014(3) 0.000(2) 0.006(2)
    C22 0.092(5) 0.050(4) 0.035(4) -0.047(4) 0.021(4) -0.008(3)
    C23 0.076(4) 0.142(6) 0.109(6) -0.067(5) -0.014(4) -0.037(5)
    C24 0.131(7) 0.119(7) 0.075(6) -0.100(6) 0.029(6) -0.053(5)
    O1 0.070(10) 0.081(11) 0.091(13) -0.040(9) 0.006(9) -0.027(10)
_geom_special_details
;
All e.s.d.'s (except the e.s.d. in the dihedral angle between two l.s. planes)
are estimated using the full covariance matrix. The cell e.s.d.'s are taken
into account individually in the estimation of e.s.d.'s in distances, angles
and torsion angles; correlations between e.s.d.'s in cell parameters are only
used when they are defined by crystal symmetry. An approximate (isotropic)
treatment of cell e.s.d.'s is used for estimating e.s.d.'s involving l.s.
planes.
;
loop_
    _geom_bond_atom_site_label_1
    _geom_bond_atom_site_label_2
    _geom_bond_site_symmetry_2
    _geom_bond_distance
    _geom_bond_publ_flag
    N1 C1 . 1.332(6) ?
    N1 C2 . 1.399(5) ?
    N1 C17 . 1.461(7) ?
    N2 C1 . 1.333(7) ?
    N2 C7 . 1.398(5) ?
    N2 C8 . 1.474(7) ?
    N3 C9 . 1.367(7) ?
    N3 C16 . 1.404(6) ?
    N3 C8 . 1.432(7) ?
    N4 C9 . 1.296(7) ?
    N4 C11 . 1.399(6) ?
    N5 C18 . 1.450(6) ?
    N5 C22' . 1.487(19) ?
    N5 C19 . 1.489(5) ?
    N5 C22 . 1.608(8) ?
    C1 H1 . 0.9600 ?
    C2 C3 . 1.382(6) ?
    C2 C7 . 1.402(7) ?
    C3 C4 . 1.380(6) ?
    C3 H3 . 0.9600 ?
    C4 C5 . 1.387(6) ?
    C4 H4 . 0.9600 ?
    C5 C6 . 1.393(6) ?
    C5 H5 . 0.9600 ?
    C6 C7 . 1.372(7) ?
    C6 H6 . 0.9600 ?
    C8 H8A . 0.9600 ?
    C8 H8B . 0.9600 ?
    C9 H9 . 0.9600 ?
    C11 C12 . 1.391(7) ?
    C11 C16 . 1.407(7) ?
    C12 C13 . 1.387(8) ?
    C12 H12 . 0.9600 ?
    C13 C14 . 1.392(8) ?
    C13 H13 . 0.9600 ?
    C14 C15 . 1.392(8) ?
    C14 H14 . 0.9600 ?
    C15 C16 . 1.379(8) ?
    C15 H15 . 0.9600 ?
    C17 C18 . 1.522(7) ?
    C17 H17A . 0.9600 ?
    C17 H17B . 0.9600 ?
    C18 H18A . 0.9600 ?
    C18 H18B . 0.9600 ?
    C19 C20 . 1.519(6) ?
    C19 C21 . 1.524(7) ?
    C19 H19 . 0.9600 ?
    C20 H20A . 0.9599 ?
    C20 H20B . 0.9599 ?
    C20 H20C . 0.9599 ?
    C21 H21A . 0.9599 ?
    C21 H21B . 0.9599 ?
    C21 H21C . 0.9599 ?
    C22 C23 . 1.504(9) ?
    C22 C24 . 1.507(10) ?
    C22 H22 . 0.9600 ?
    C22 H22' . 1.045(6) ?
    C22' C24' . 1.44(2) ?
    C22' H22' . 0.889(17) ?
    C23 H22' . 0.693(7) ?
    C23 H23A . 0.9600 ?
    C23 H23B . 0.9600 ?
    C23 H23C . 0.9600 ?
    C24 H24A . 0.9600 ?
    C24 H24B . 0.9600 ?
    C24 H24C . 0.9600 ?
    C24' H24D . 0.9600 ?
    C24' H24E . 0.9600 ?
    C24' H24F . 0.9600 ?
loop_
    _geom_angle_atom_site_label_1
    _geom_angle_atom_site_label_2
    _geom_angle_atom_site_label_3
    _geom_angle_site_symmetry_1
    _geom_angle_site_symmetry_3
    _geom_angle
    _geom_angle_publ_flag
    C1 N1 C2 . . 107.8(4) ?
    C1 N1 C17 . . 126.4(4) ?
    C2 N1 C17 . . 125.6(4) ?
    C1 N2 C7 . . 108.1(4) ?
    C1 N2 C8 . . 125.8(5) ?
    C7 N2 C8 . . 126.1(5) ?
    C9 N3 C16 . . 106.5(4) ?
    C9 N3 C8 . . 127.1(5) ?
    C16 N3 C8 . . 126.1(5) ?
    C9 N4 C11 . . 104.7(5) ?
    C18 N5 C22' . . 123.0(8) ?
    C18 N5 C19 . . 113.1(3) ?
    C22' N5 C19 . . 119.4(8) ?
    C18 N5 C22 . . 110.5(4) ?
    C19 N5 C22 . . 109.9(3) ?
    N1 C1 N2 . . 111.1(4) ?
    N1 C1 H1 . . 124.5 ?
    N2 C1 H1 . . 124.5 ?
    C3 C2 N1 . . 131.3(4) ?
    C3 C2 C7 . . 121.9(4) ?
    N1 C2 C7 . . 106.8(4) ?
    C4 C3 C2 . . 115.7(4) ?
    C4 C3 H3 . . 122.1 ?
    C2 C3 H3 . . 122.1 ?
    C3 C4 C5 . . 122.2(4) ?
    C3 C4 H4 . . 118.9 ?
    C5 C4 H4 . . 118.9 ?
    C4 C5 C6 . . 122.4(4) ?
    C4 C5 H5 . . 118.8 ?
    C6 C5 H5 . . 118.8 ?
    C7 C6 C5 . . 115.3(5) ?
    C7 C6 H6 . . 122.4 ?
    C5 C6 H6 . . 122.4 ?
    C6 C7 N2 . . 131.2(5) ?
    C6 C7 C2 . . 122.5(4) ?
    N2 C7 C2 . . 106.3(4) ?
    N3 C8 N2 . . 113.0(4) ?
    N3 C8 H8A . . 109.0 ?
    N2 C8 H8A . . 109.0 ?
    N3 C8 H8B . . 109.0 ?
    N2 C8 H8B . . 109.0 ?
    H8A C8 H8B . . 107.8 ?
    N4 C9 N3 . . 114.3(5) ?
    N4 C9 H9 . . 122.9 ?
    N3 C9 H9 . . 122.9 ?
    C12 C11 N4 . . 129.0(5) ?
    C12 C11 C16 . . 120.5(5) ?
    N4 C11 C16 . . 110.5(4) ?
    C13 C12 C11 . . 116.8(5) ?
    C13 C12 H12 . . 121.6 ?
    C11 C12 H12 . . 121.6 ?
    C12 C13 C14 . . 122.2(5) ?
    C12 C13 H13 . . 118.9 ?
    C14 C13 H13 . . 118.9 ?
    C13 C14 C15 . . 121.5(6) ?
    C13 C14 H14 . . 119.3 ?
    C15 C14 H14 . . 119.3 ?
    C16 C15 C14 . . 116.3(5) ?
    C16 C15 H15 . . 121.9 ?
    C14 C15 H15 . . 121.9 ?
    C15 C16 N3 . . 133.2(5) ?
    C15 C16 C11 . . 122.7(5) ?
    N3 C16 C11 . . 104.0(5) ?
    N1 C17 C18 . . 110.7(4) ?
    N1 C17 H17A . . 109.5 ?
    C18 C17 H17A . . 109.5 ?
    N1 C17 H17B . . 109.5 ?
    C18 C17 H17B . . 109.5 ?
    H17A C17 H17B . . 108.1 ?
    N5 C18 C17 . . 111.7(4) ?
    N5 C18 H18A . . 109.3 ?
    C17 C18 H18A . . 109.3 ?
    N5 C18 H18B . . 109.3 ?
    C17 C18 H18B . . 109.3 ?
    H18A C18 H18B . . 108.0 ?
    N5 C19 C20 . . 110.0(4) ?
    N5 C19 C21 . . 114.8(4) ?
    C20 C19 C21 . . 111.1(4) ?
    N5 C19 H19 . . 106.8 ?
    C20 C19 H19 . . 106.8 ?
    C21 C19 H19 . . 106.8 ?
    C19 C20 H20A . . 109.5 ?
    C19 C20 H20B . . 109.5 ?
    H20A C20 H20B . . 109.5 ?
    C19 C20 H20C . . 109.5 ?
    H20A C20 H20C . . 109.5 ?
    H20B C20 H20C . . 109.5 ?
    C19 C21 H21A . . 109.5 ?
    C19 C21 H21B . . 109.5 ?
    H21A C21 H21B . . 109.5 ?
    C19 C21 H21C . . 109.5 ?
    H21A C21 H21C . . 109.5 ?
    H21B C21 H21C . . 109.5 ?
    C23 C22 C24 . . 110.2(6) ?
    C23 C22 N5 . . 108.3(5) ?
    C24 C22 N5 . . 105.8(6) ?
    C23 C22 H22 . . 110.8 ?
    C24 C22 H22 . . 110.8 ?
    N5 C22 H22 . . 110.8 ?
    C24' C22' N5 . . 114.1(14) ?
    N5 C22' H22' . . 113.3(17) ?
    C22 C23 H23A . . 109.5 ?
    C22 C23 H23B . . 109.5 ?
    H23A C23 H23B . . 109.5 ?
    C22 C23 H23C . . 109.5 ?
    H23A C23 H23C . . 109.5 ?
    H23B C23 H23C . . 109.5 ?
    C22 C24 H24A . . 109.5 ?
    C22 C24 H24B . . 109.5 ?
    H24A C24 H24B . . 109.5 ?
    C22 C24 H24C . . 109.5 ?
    H24A C24 H24C . . 109.5 ?
    H24B C24 H24C . . 109.5 ?
    C22' C24' H24D . . 109.5 ?
    C22' C24' H24E . . 109.5 ?
    H24D C24' H24E . . 109.5 ?
    C22' C24' H24F . . 109.5 ?
    H24D C24' H24F . . 109.5 ?
    H24E C24' H24F . . 109.5 ?
loop_
    _geom_torsion_atom_site_label_1
    _geom_torsion_atom_site_label_2
    _geom_torsion_atom_site_label_3
    _geom_torsion_atom_site_label_4
    _geom_torsion_site_symmetry_1
    _geom_torsion_site_symmetry_2
    _geom_torsion_site_symmetry_3
    _geom_torsion_site_symmetry_4
    _geom_torsion
    _geom_torsion_publ_flag
    C2 N1 C1 N2 . . . . -0.1(5) ?
    C17 N1 C1 N2 . . . . -175.5(4) ?
    C7 N2 C1 N1 . . . . 0.0(5) ?
    C8 N2 C1 N1 . . . . -179.2(4) ?
    C1 N1 C2 C3 . . . . 178.5(5) ?
    C17 N1 C2 C3 . . . . -6.1(7) ?
    C1 N1 C2 C7 . . . . 0.2(5) ?
    C17 N1 C2 C7 . . . . 175.6(4) ?
    N1 C2 C3 C4 . . . . -176.9(4) ?
    C7 C2 C3 C4 . . . . 1.1(6) ?
    C2 C3 C4 C5 . . . . -0.5(7) ?
    C3 C4 C5 C6 . . . . 0.5(7) ?
    C4 C5 C6 C7 . . . . -1.1(7) ?
    C5 C6 C7 N2 . . . . 177.7(5) ?
    C5 C6 C7 C2 . . . . 1.7(7) ?
    C1 N2 C7 C6 . . . . -176.3(5) ?
    C8 N2 C7 C6 . . . . 2.9(8) ?
    C1 N2 C7 C2 . . . . 0.1(5) ?
    C8 N2 C7 C2 . . . . 179.4(4) ?
    C3 C2 C7 C6 . . . . -1.8(7) ?
    N1 C2 C7 C6 . . . . 176.7(4) ?
    C3 C2 C7 N2 . . . . -178.7(4) ?
    N1 C2 C7 N2 . . . . -0.2(5) ?
    C9 N3 C8 N2 . . . . -91.4(7) ?
    C16 N3 C8 N2 . . . . 81.2(7) ?
    C1 N2 C8 N3 . . . . -74.6(7) ?
    C7 N2 C8 N3 . . . . 106.3(6) ?
    C11 N4 C9 N3 . . . . -1.3(6) ?
    C16 N3 C9 N4 . . . . 1.6(7) ?
    C8 N3 C9 N4 . . . . 175.3(5) ?
    C9 N4 C11 C12 . . . . 179.6(5) ?
    C9 N4 C11 C16 . . . . 0.5(6) ?
    N4 C11 C12 C13 . . . . -178.0(5) ?
    C16 C11 C12 C13 . . . . 1.0(7) ?
    C11 C12 C13 C14 . . . . -2.2(9) ?
    C12 C13 C14 C15 . . . . 2.3(11) ?
    C13 C14 C15 C16 . . . . -1.0(10) ?
    C14 C15 C16 N3 . . . . 178.3(6) ?
    C14 C15 C16 C11 . . . . -0.2(9) ?
    C9 N3 C16 C15 . . . . -179.9(6) ?
    C8 N3 C16 C15 . . . . 6.3(9) ?
    C9 N3 C16 C11 . . . . -1.1(5) ?
    C8 N3 C16 C11 . . . . -174.9(5) ?
    C12 C11 C16 C15 . . . . 0.2(8) ?
    N4 C11 C16 C15 . . . . 179.3(5) ?
    C12 C11 C16 N3 . . . . -178.7(4) ?
    N4 C11 C16 N3 . . . . 0.4(5) ?
    C1 N1 C17 C18 . . . . 90.7(5) ?
    C2 N1 C17 C18 . . . . -83.9(5) ?
    C22' N5 C18 C17 . . . . -71.1(11) ?
    C19 N5 C18 C17 . . . . 133.1(4) ?
    C22 N5 C18 C17 . . . . -103.2(5) ?
    N1 C17 C18 N5 . . . . -61.6(5) ?
    C18 N5 C19 C20 . . . . -71.9(5) ?
    C22' N5 C19 C20 . . . . 131.3(10) ?
    C22 N5 C19 C20 . . . . 164.0(4) ?
    C18 N5 C19 C21 . . . . 54.3(5) ?
    C22' N5 C19 C21 . . . . -102.6(10) ?
    C22 N5 C19 C21 . . . . -69.8(5) ?
    C18 N5 C22 C23 . . . . 51.6(7) ?
    C22' N5 C22 C23 . . . . -68.6(15) ?
    C19 N5 C22 C23 . . . . 177.2(5) ?
    C18 N5 C22 C24 . . . . 169.8(5) ?
    C22' N5 C22 C24 . . . . 49.5(15) ?
    C19 N5 C22 C24 . . . . -64.6(6) ?
    C18 N5 C22' C24' . . . . 158.1(13) ?
    C19 N5 C22' C24' . . . . -47.5(19) ?
    C22 N5 C22' C24' . . . . -127(3) ?
loop_
    _geom_hbond_atom_site_label_D
    _geom_hbond_atom_site_label_H
    _geom_hbond_atom_site_label_A
    _geom_hbond_site_symmetry_A
    _geom_hbond_distance_DH
    _geom_hbond_distance_HA
    _geom_hbond_distance_DA
    _geom_hbond_angle_DHA
    C1 H1 Br1 . 0.96 2.75 3.493(7) 135
    C6 H6 Br1 1_455 0.96 2.75 3.702(6) 173
    C20 H20A Cg1 1_555 0.96 2.95 3.445(5) 113
data_global
_journal_data_validation_number     ?
_journal_date_recd_electronic     2009-03-01
_journal_date_accepted     2009-03-02
_journal_name_full     'Acta Crystallographica, Section E'
_journal_year     2009
_journal_volume     65
_journal_issue      4
_journal_page_first     o699
_journal_page_last     o700
_journal_paper_category     QO
_journal_coeditor_code     HG2484
_publ_contact_author_name     'Hakan Arslan'
_publ_contact_author_address
;
Department of Natural Sciences,
Fayetteville State University,
Fayetteville, NC 28301, USA
and
Department of Chemistry,
Faculty of Pharmacy,
Mersin University, Mersin,
TR 33169, Turkey
;
_publ_contact_author_email     'hakan.arslan.acad@gmail.com'
_publ_contact_author_fax     '+1-910-672-1159'
_publ_contact_author_phone     '+1-910-672-1532'
_publ_section_title
;\
1-(1<i>H</i>-Benzimidazol-1-ylmethyl)-3-[2-(diisopropylamino)ethyl]-1<i>H</i>-\
benzimidazolium bromide 0.25-hydrate
;
loop_
    _publ_author_name
    _publ_author_footnote
    _publ_author_address
    'Arslan, Hakan' .
;
Department of Natural Sciences,
Fayetteville State University,
Fayetteville, NC 28301, USA
and
Department of Chemistry,
Faculty of Pharmacy,
Mersin University, Mersin TR 33169,
Turkey
;
    'VanDerveer, Don' .
;
Department of Chemistry,
Clemson University,
Clemson, SC 29634, USA
;
    'Demir, Serpil' .
;
Department of Chemistry,
Faculty of Science and Arts,
\.In\"on\"u University,
Malatya TR 44280, Turkey
;
    '\"Ozdemir, \.Ismail' .
;
Department of Chemistry,
Faculty of Science and Arts,
\.In\"on\"u University,
Malatya TR 44280, Turkey
;
    '\,Cetinkaya, Bekir' .
;
Department of Chemistry,
Faculty of Science,
Ege University,
Bornova-\.Izmir TR 35100, Turkey
;
