# Supplementary material for: 1-(1H-Benzimidazol-1-ylmeth­yl)-3-[2-(di­isopropyl­amino)eth­yl]-1H-benzimid­azolium bromide 0.25-hydrate
Source: Acta Crystallogr Sect E Struct Rep Online. 2009 Mar 6;65(Pt 4):o699–700. doi: 10.1107/S160053680900765X (PMC2969106; doi:10.1107/S160053680900765X)
Supplement: Supplementary file 2 [file e-65-0o699-Isup2.hkl]

# 
# h,k,l, Fc-squared, Fo-squared, sigma(Fo-squared) and status flag 
# 
data_I
_shelx_title ' s2296 in P-1' 
_shelx_refln_list_code          4 
_shelx_F_calc_maximum      145.72 
_exptl_crystal_F_000       481.00 
_reflns_d_resolution_high  0.8404 
 
loop_ 
 _symmetry_equiv_pos_as_xyz 
 'x, y, z' 
 '-x, -y, -z' 
 
_cell_length_a     8.4944 
_cell_length_b     9.4960 
_cell_length_c    15.3185 
_cell_angle_alpha  83.289 
_cell_angle_beta   84.694 
_cell_angle_gamma  65.930 
 
_shelx_F_squared_multiplier     1.000 
 
loop_ 
 _refln_index_h 
 _refln_index_k 
 _refln_index_l 
 _refln_F_squared_calc 
 _refln_F_squared_meas 
 _refln_F_squared_sigma 
 _refln_observed_status 
   2   0   0     4786.97     5428.32    151.30 o 
   3   0   0     1594.21     1615.59     53.32 o 
   4   0   0     1257.67     1039.36     52.37 o 
   5   0   0     2335.33     2632.43     91.52 o 
   6   0   0       14.21       34.88     31.65 o 
   7   0   0      547.30      644.09     62.35 o 
   8   0   0        0.05       12.74     24.62 o 
   9   0   0       34.30       43.80     15.60 o 
  -8   1   0      157.32      116.28     29.67 o 
  -7   1   0      144.45      108.73     30.51 o 
  -6   1   0       30.96       58.49     30.93 o 
  -5   1   0      755.10      752.34     54.46 o 
  -4   1   0        4.19      -11.59     23.67 o 
  -3   1   0     1089.22      999.35     51.51 o 
  -2   1   0     1054.69      831.79     63.96 o 
  -1   1   0     2023.52     2059.82     45.19 o 
   2   1   0     2061.53     2176.04     56.91 o 
   3   1   0       35.14       23.52     21.71 o 
   4   1   0     2585.94     2673.24     56.31 o 
   5   1   0      157.30      145.35     20.70 o 
   6   1   0      363.13      378.60     30.58 o 
   7   1   0        2.79      -10.11     18.58 o 
   8   1   0        6.11       -1.85     14.33 o 
   9   1   0       98.44      103.97     34.69 o 
  -8   2   0      112.96      134.38     39.76 o 
  -7   2   0       74.00       39.75     21.58 o 
  -6   2   0      471.47      492.67     75.60 o 
  -5   2   0      129.60      114.41     32.47 o 
  -4   2   0      331.50      350.61     39.29 o 
  -3   2   0     1481.32     1479.63     45.02 o 
  -2   2   0      129.20       96.70     19.38 o 
  -1   2   0     5651.08     5150.36     63.67 o 
   0   2   0    11654.79    11562.60    217.83 o 
   1   2   0     2623.34     2653.81     49.90 o 
   2   2   0       29.09      121.81     59.92 o 
   3   2   0      472.38      426.28     20.50 o 
   4   2   0     2660.61     2561.15     70.61 o 
   5   2   0       96.99      104.97     17.13 o 
   6   2   0      474.02      519.37     30.22 o 
   7   2   0      186.21      164.86     31.84 o 
   8   2   0      603.16      714.99     41.02 o 
   9   2   0       45.10       23.86     23.00 o 
  -7   3   0       59.88       45.33     38.02 o 
  -6   3   0       65.57       57.08     35.26 o 
  -5   3   0        0.21       10.07     20.22 o 
  -4   3   0      839.80      992.62     58.75 o 
  -3   3   0      469.75      479.53     39.62 o 
  -2   3   0      209.03      242.89     31.82 o 
  -1   3   0      114.57       90.50     17.61 o 
   0   3   0      189.36      106.81     16.62 o 
   1   3   0     2234.94     1936.69     31.73 o 
   2   3   0      645.65      613.98     37.18 o 
   3   3   0      679.42      595.45     17.14 o 
   4   3   0       39.15       29.77     11.41 o 
   5   3   0      518.87      487.49     25.46 o 
   6   3   0       22.59        7.68     11.87 o 
   7   3   0      943.77     1028.73     42.81 o 
   8   3   0      120.04      136.69     23.99 o 
   9   3   0       24.77       31.52     17.08 o 
  -7   4   0       45.47       35.16     26.04 o 
  -6   4   0       90.19       34.31     24.52 o 
  -5   4   0      299.20      260.41    131.82 o 
  -4   4   0      557.12      562.01     43.95 o 
  -3   4   0      140.35      166.89     33.34 o 
  -2   4   0      727.50      709.55     36.49 o 
  -1   4   0      167.77      168.47     24.43 o 
   0   4   0      535.53      505.86     21.87 o 
   1   4   0     2307.29     2255.23     32.66 o 
   2   4   0     3121.92     3137.42     43.96 o 
   3   4   0     2047.23     1998.70     50.13 o 
   4   4   0       80.06       78.04     12.36 o 
   5   4   0      918.11      900.23     24.63 o 
   6   4   0      169.50      186.67     21.55 o 
   7   4   0      446.09      541.85     31.33 o 
   8   4   0      335.26      372.59     33.70 o 
   9   4   0       97.27       80.18     29.95 o 
  10   4   0       44.06       22.35     13.33 o 
  -6   5   0        2.72      -25.57     30.13 o 
  -5   5   0      146.84      120.04     58.16 o 
  -4   5   0       69.19       86.87     43.81 o 
  -3   5   0      220.92      207.09     83.73 o 
  -2   5   0       85.94       62.63     44.19 o 
  -1   5   0      372.38      381.34     33.40 o 
   0   5   0     4101.73     4388.45     64.90 o 
   1   5   0      755.16      802.68     28.91 o 
   2   5   0      647.00      701.45     20.20 o 
   3   5   0       95.00       84.00     30.18 o 
   4   5   0      969.03      924.74     37.19 o 
   5   5   0      213.32      208.77     12.85 o 
   6   5   0      884.13      910.23     26.03 o 
   7   5   0      591.91      576.61     29.27 o 
   8   5   0       54.88       49.19     19.28 o 
   9   5   0      115.37      135.12     24.72 o 
  10   5   0        0.10       11.39     13.14 o 
  -5   6   0       74.77       57.40     44.76 o 
  -4   6   0       28.53       53.03     38.11 o 
  -3   6   0      127.08      130.21     54.46 o 
  -2   6   0        1.42      127.73     58.64 o 
  -1   6   0      444.41      446.25     63.27 o 
   0   6   0      180.65      187.16     37.70 o 
   1   6   0       95.54       53.06     21.52 o 
   2   6   0     1332.83     1338.89     31.92 o 
   3   6   0      482.40      496.67     33.52 o 
   4   6   0      722.09      721.27     35.77 o 
   5   6   0       58.22       74.97     24.10 o 
   6   6   0      335.88      340.50     10.21 o 
   7   6   0       58.08       45.45     11.13 o 
   8   6   0       82.51       93.52     19.64 o 
   9   6   0      136.86      149.78     24.58 o 
  -4   7   0       96.60       95.52     50.75 o 
  -3   7   0      149.00      129.25     56.74 o 
  -2   7   0      267.31      269.25     56.45 o 
  -1   7   0      927.18      979.51     58.12 o 
   0   7   0      305.16      354.89     58.71 o 
   1   7   0      435.65      496.18     43.26 o 
   2   7   0       36.32       43.80     25.03 o 
   3   7   0     1029.14     1126.36     31.70 o 
   4   7   0      117.64       97.34     33.45 o 
   5   7   0      802.86      887.86     44.65 o 
   6   7   0      150.90      119.92     39.58 o 
   7   7   0       79.83       77.73     27.85 o 
   8   7   0      158.68      184.38     15.79 o 
   9   7   0        2.00        3.42      6.69 o 
  -3   8   0        9.56        3.90     31.27 o 
  -2   8   0      121.38       86.87     49.42 o 
  -1   8   0        0.54       -0.14     22.26 o 
   0   8   0      116.64      119.05     35.35 o 
   1   8   0      564.99      501.60     43.86 o 
   2   8   0      722.43      677.32     61.66 o 
   3   8   0      387.29      379.57     37.91 o 
   4   8   0       22.13       29.52     23.30 o 
   5   8   0      283.30      284.64     33.75 o 
   6   8   0        4.55       -5.25     13.78 o 
   7   8   0      129.48      174.59     41.06 o 
   8   8   0       86.75       85.93     38.06 o 
   9   8   0       29.08       37.26     23.57 o 
  -2   9   0      104.57       61.68     40.39 o 
  -1   9   0       13.27      -11.06     19.15 o 
   0   9   0      272.93      280.77     69.48 o 
   1   9   0        0.05       11.07     20.05 o 
   2   9   0      223.50      247.85     42.29 o 
   3   9   0      491.30      518.74     66.95 o 
   4   9   0      368.00      376.32     40.65 o 
   5   9   0      416.52      424.13     35.81 o 
   6   9   0       34.87       20.12     21.05 o 
   7   9   0      441.84      448.80     45.33 o 
   8   9   0        2.55        3.01     14.62 o 
   0  10   0      119.24       62.72     34.78 o 
   1  10   0       61.50       62.84     26.89 o 
   2  10   0      287.68      276.29     51.23 o 
   3  10   0       72.79       61.41     32.56 o 
   4  10   0      140.74      143.32     39.18 o 
   5  10   0        1.70       -1.18     17.86 o 
   6  10   0      413.90      393.14     61.08 o 
   7  10   0       22.04       -3.91     15.29 o 
   3  11   0       49.94       58.33     25.30 o 
   4  11   0       35.38       23.06     18.06 o 
   5  11   0        1.25        2.57     20.82 o 
  -5 -11   1      107.63       86.87     40.20 o 
  -4 -11   1       17.31       11.31     18.59 o 
  -3 -11   1      227.84      227.31     61.04 o 
  -7 -10   1        6.72       -5.22     15.63 o 
  -6 -10   1       67.40       48.66     22.62 o 
  -5 -10   1        1.29       11.07     20.33 o 
  -4 -10   1       16.11       50.12     26.49 o 
  -3 -10   1      335.48      357.90     56.33 o 
  -2 -10   1       71.91       39.12     25.75 o 
  -1 -10   1      110.93       41.91     20.14 o 
   0 -10   1        0.30        1.80     12.12 o 
  -8  -9   1      101.00      119.75     46.47 o 
  -7  -9   1      384.79      326.17     36.07 o 
  -6  -9   1      194.41      144.56     52.37 o 
  -5  -9   1       73.61       51.06     22.41 o 
  -4  -9   1      845.55      884.63     51.61 o 
  -3  -9   1      120.70       54.36     41.82 o 
  -2  -9   1      116.32      113.29     28.17 o 
  -1  -9   1       31.24       16.72     20.49 o 
   0  -9   1      271.31      231.44     59.92 o 
   1  -9   1      145.37      173.54     52.27 o 
   2  -9   1       66.17       46.38     38.49 o 
  -9  -8   1      128.02      144.27     48.00 o 
  -8  -8   1       34.89       27.42     17.59 o 
  -7  -8   1      202.28      208.56     29.29 o 
  -6  -8   1       21.17        0.57     15.46 o 
  -5  -8   1      560.84      569.98     39.75 o 
  -4  -8   1      119.01      125.18     29.10 o 
  -3  -8   1       77.91       43.43     23.22 o 
  -2  -8   1      530.90      525.27     61.82 o 
  -1  -8   1      114.11       57.38     22.89 o 
   0  -8   1      197.60      228.54     43.89 o 
   1  -8   1       97.10       62.72     26.50 o 
   2  -8   1      132.69      163.18     65.48 o 
   3  -8   1       23.23       31.65     36.40 o 
  -9  -7   1       50.37       30.20     12.20 o 
  -8  -7   1      219.67      216.25     43.00 o 
  -7  -7   1      722.54      798.04     59.88 o 
  -6  -7   1       30.12        7.24     15.83 o 
  -5  -7   1     1038.56     1152.46     49.48 o 
  -4  -7   1       30.69       25.35     26.08 o 
  -3  -7   1     1208.88     1238.63     28.11 o 
  -2  -7   1       98.88      105.67     33.49 o 
  -1  -7   1      557.06      612.80     51.33 o 
   0  -7   1     1237.73     1383.88     71.67 o 
   1  -7   1      375.78      365.94     58.56 o 
   2  -7   1      240.19      200.05     37.53 o 
   3  -7   1        1.25       26.33     32.50 o 
   4  -7   1      321.57      389.48     86.39 o 
  -9  -6   1       48.99       20.98     21.81 o 
  -8  -6   1      117.72      126.90     20.05 o 
  -7  -6   1       57.61       58.09     11.96 o 
  -6  -6   1      618.86      711.88     39.12 o 
  -5  -6   1      146.18      168.80     25.50 o 
  -4  -6   1     1031.83     1152.86     46.47 o 
  -3  -6   1      717.16      757.45     41.45 o 
  -2  -6   1      308.43      310.11     26.41 o 
  -1  -6   1      529.87      459.32     30.98 o 
   0  -6   1        8.85       20.24     17.05 o 
   1  -6   1      413.25      413.06     57.05 o 
   2  -6   1       36.97      100.06     39.75 o 
   3  -6   1      406.34      302.61     59.40 o 
   4  -6   1       63.09       71.09     38.40 o 
   5  -6   1        0.70       36.40     35.35 o 
  -9  -5   1       39.77       30.32     20.02 o 
  -8  -5   1      353.70      401.55     26.93 o 
  -7  -5   1        3.62       12.52     13.82 o 
  -6  -5   1      124.08      126.14     16.31 o 
  -5  -5   1       67.90       49.67      7.41 o 
  -4  -5   1      893.13      928.52     37.03 o 
  -3  -5   1      404.24      327.68     27.04 o 
  -2  -5   1      364.79      367.87     15.83 o 
  -1  -5   1      638.20      651.33     25.15 o 
   0  -5   1      344.89      380.28     28.39 o 
   1  -5   1     1718.27     1793.96     53.54 o 
   2  -5   1       24.10       13.02     25.64 o 
   3  -5   1      878.23     1144.57     94.57 o 
   4  -5   1      213.38      157.67     58.64 o 
   5  -5   1      356.48      309.07    136.76 o 
   6  -5   1       34.48       13.97     13.59 o 
  -9  -4   1      110.39      120.34     24.82 o 
  -8  -4   1        3.07        1.83     11.02 o 
  -7  -4   1      692.72      733.03     38.30 o 
  -6  -4   1      190.54      195.21     21.85 o 
  -5  -4   1      622.75      612.64     22.08 o 
  -4  -4   1     5067.53     5609.99     44.29 o 
  -3  -4   1     1374.92     1368.41     42.57 o 
  -2  -4   1     3366.97     3254.57     49.35 o 
  -1  -4   1      357.73      351.47     17.54 o 
   0  -4   1     5765.98     5972.63     84.43 o 
   1  -4   1      902.96      904.64     38.18 o 
   2  -4   1     1303.35     1212.30     39.85 o 
   3  -4   1      616.90      590.91     41.06 o 
   4  -4   1      170.32       96.04     36.19 o 
   5  -4   1      151.31       77.55     46.38 o 
   6  -4   1        2.38      -16.16     26.90 o 
   7  -4   1       92.06       37.35     34.59 o 
  -9  -3   1       55.01       53.20     21.38 o 
  -8  -3   1       82.36       66.47     19.92 o 
  -7  -3   1      133.34      143.17     26.46 o 
  -6  -3   1       19.59       10.07     13.83 o 
  -5  -3   1     2229.98     2342.89     46.21 o 
  -4  -3   1      641.00      597.14     20.86 o 
  -3  -3   1     1182.07     1252.80     20.59 o 
  -2  -3   1     1500.67     1471.00     42.05 o 
  -1  -3   1     1827.35     1486.46     48.73 o 
   0  -3   1     3647.18     3468.24     55.43 o 
   1  -3   1     3285.32     3141.98     68.38 o 
   2  -3   1     3995.81     4387.21     70.97 o 
   3  -3   1        7.13        8.13     10.89 o 
   4  -3   1      784.56      812.17     56.09 o 
   5  -3   1       92.63       81.34     28.87 o 
   6  -3   1       36.30       39.81     15.09 o 
   7  -3   1      111.33       81.16     67.95 o 
  -9  -2   1        3.61       16.65     15.49 o 
  -8  -2   1      457.71      480.46     37.71 o 
  -7  -2   1      147.59      166.64     30.09 o 
  -6  -2   1      572.24      615.78     35.12 o 
  -5  -2   1      369.34      365.09     23.63 o 
  -4  -2   1      148.09       79.11     18.06 o 
  -3  -2   1     3338.52     2889.85     43.51 o 
  -1  -2   1     1862.90     2382.85     99.55 o 
   0  -2   1     7089.25     8433.54    213.70 o 
   1  -2   1       27.35      -46.49     31.00 o 
   2  -2   1      536.95      422.65     28.68 o 
   3  -2   1       14.35        2.66     18.56 o 
   4  -2   1      981.85     1142.47     52.53 o 
   5  -2   1      135.50      135.39     34.53 o 
   6  -2   1      382.44      395.47     50.48 o 
   7  -2   1        2.95        4.36     12.43 o 
   8  -2   1       77.87       61.09     29.60 o 
  -9  -1   1       50.89       28.04     25.28 o 
  -8  -1   1       74.58       63.47     21.26 o 
  -7  -1   1       43.82       36.29     18.35 o 
  -6  -1   1      421.52      396.52     30.92 o 
  -5  -1   1      353.20      342.83     24.88 o 
  -4  -1   1      369.36      343.26     24.00 o 
  -3  -1   1      814.15      824.63     26.57 o 
  -2  -1   1      416.57      377.43     32.64 o 
  -1  -1   1     1987.70     2134.13     51.42 o 
   1  -1   1      720.41      483.85    200.30 o 
   2  -1   1       75.58      -51.58     35.55 o 
   3  -1   1     2411.21     2154.76     70.90 o 
   4  -1   1       30.68       19.61     21.09 o 
   5  -1   1      293.95      354.77     33.41 o 
   6  -1   1      126.54      157.55     38.91 o 
   7  -1   1       79.13       57.82     20.18 o 
   8  -1   1      119.29       92.56     36.08 o 
  -9   0   1      103.81      161.95     54.27 o 
  -8   0   1       63.38       37.35     23.57 o 
  -7   0   1      225.08      271.53     52.37 o 
  -6   0   1      180.31      183.14     38.68 o 
  -5   0   1      781.62      788.45     53.89 o 
  -4   0   1     1346.84     1427.70     59.40 o 
  -3   0   1       13.31       15.51     14.73 o 
  -2   0   1     3075.31     3222.15     87.53 o 
   3   0   1     3785.79     4008.14    100.08 o 
   4   0   1       12.76        7.32     18.82 o 
   5   0   1      879.47      887.77     54.55 o 
   6   0   1       36.51       30.98     23.86 o 
   7   0   1      440.10      482.99     54.36 o 
   8   0   1       81.66       72.15     27.51 o 
   9   0   1       60.17       31.54     14.62 o 
  -8   1   1        5.21       -8.46     17.71 o 
  -7   1   1      156.11      169.27     43.24 o 
  -6   1   1        0.22        8.36     26.99 o 
  -5   1   1      521.87      570.62     50.75 o 
  -4   1   1      124.14       62.16     26.71 o 
  -3   1   1      317.39      290.94     27.23 o 
  -2   1   1      780.89      612.61     32.85 o 
  -1   1   1    13709.43    13924.18    280.18 o 
   2   1   1     2987.34     3411.47     96.85 o 
   4   1   1     1665.94     1570.07     60.16 o 
   5   1   1      239.09      235.22     34.78 o 
   6   1   1      407.26      426.64     47.04 o 
   7   1   1      278.66      314.80     39.77 o 
   8   1   1        7.70       10.17     14.04 o 
   9   1   1       99.79      126.69     35.55 o 
  -8   2   1       59.08       65.19     26.71 o 
  -7   2   1        1.26       16.36     19.33 o 
  -6   2   1       83.55        0.48     31.27 o 
  -5   2   1      591.49      670.99     45.61 o 
  -4   2   1        1.84       11.75     18.41 o 
  -3   2   1     1595.38     1575.47     38.36 o 
  -2   2   1      386.08      338.22     22.91 o 
  -1   2   1     7947.27     7383.89     89.85 o 
   0   2   1     1290.01     1375.44     51.99 o 
   1   2   1       95.09      142.16     41.18 o 
   3   2   1       99.97       54.52     18.96 o 
   4   2   1     5995.13     6638.63    118.52 o 
   5   2   1      150.92      125.34     19.20 o 
   6   2   1      357.75      415.00     28.76 o 
   7   2   1      752.61      790.84     40.38 o 
   8   2   1       95.93      109.77     36.31 o 
   9   2   1       37.27       18.19     16.74 o 
  -7   3   1       10.72       22.71     18.72 o 
  -6   3   1      208.73      220.27     41.15 o 
  -5   3   1       56.54       51.42     44.10 o 
  -4   3   1      212.25      227.10     37.94 o 
  -3   3   1      156.72      177.80     23.88 o 
  -2   3   1      703.33      710.90     31.85 o 
  -1   3   1     2682.39     2718.40     45.03 o 
   0   3   1        9.17      -16.07     16.49 o 
   1   3   1     1404.25     1279.36     28.60 o 
   2   3   1      548.24      358.21     76.89 o 
   3   3   1     3155.42     2999.13     53.06 o 
   4   3   1      108.73       68.27     15.74 o 
   5   3   1      349.07      315.34     21.64 o 
   6   3   1     1809.17     1919.54     47.65 o 
   7   3   1      432.45      460.54     28.56 o 
   8   3   1      258.70      306.43     39.06 o 
   9   3   1        0.55       18.01     15.23 o 
  -7   4   1       64.60       15.68     23.67 o 
  -6   4   1      102.96       53.13     34.97 o 
  -5   4   1       34.35      -13.69     31.46 o 
  -4   4   1      796.03      863.49     59.96 o 
  -3   4   1        4.44       23.32     17.88 o 
  -2   4   1     2120.68     2149.59     48.12 o 
  -1   4   1      116.05       79.14     15.92 o 
   0   4   1      981.51     1012.18     27.69 o 
   1   4   1     1143.83     1015.49     22.98 o 
   2   4   1      448.27      458.57     14.82 o 
   3   4   1     1310.57     1406.83     25.17 o 
   4   4   1      197.12      265.28     23.57 o 
   5   4   1     1132.87     1129.97     26.75 o 
   6   4   1        7.42       15.78     14.73 o 
   7   4   1       10.50        8.28     11.54 o 
   8   4   1       60.77       50.87     20.27 o 
   9   4   1       24.64       11.96     12.83 o 
  10   4   1       60.48       88.14     24.33 o 
  -6   5   1        1.43       -4.37     32.50 o 
  -5   5   1      118.28       78.88     61.87 o 
  -4   5   1       39.37       34.21     37.07 o 
  -3   5   1      274.57      279.04     99.89 o 
  -2   5   1      162.30      193.41     61.21 o 
  -1   5   1      234.15      211.29     19.69 o 
   0   5   1     1408.30     1385.63     33.62 o 
   1   5   1       48.66       77.49     13.14 o 
   2   5   1      793.85      702.82     16.59 o 
   3   5   1     2501.11     2311.22     29.53 o 
   4   5   1      978.33     1061.03     19.01 o 
   5   5   1     1320.45     1429.90     22.72 o 
   6   5   1      102.72      134.15     16.66 o 
   7   5   1     1350.90     1598.58     45.12 o 
   8   5   1        3.58        5.19     13.77 o 
   9   5   1      322.36      343.65     32.82 o 
  10   5   1       48.80       34.69     17.49 o 
  -5   6   1      168.79      156.06     82.11 o 
  -4   6   1        4.87        2.00     16.06 o 
  -3   6   1      361.48      282.65    133.44 o 
  -2   6   1      468.05      459.14     65.39 o 
  -1   6   1     1304.03     1382.03     56.04 o 
   0   6   1      643.48      676.26     53.15 o 
   1   6   1      319.60      298.16     22.45 o 
   2   6   1     2227.56     2262.00     33.68 o 
   3   6   1       18.03        9.59      6.32 o 
   4   6   1      586.56      508.67     33.56 o 
   5   6   1      506.96      484.58     47.52 o 
   6   6   1      863.10      844.47     21.34 o 
   7   6   1      220.48      212.07     16.64 o 
   8   6   1       99.02       65.15     28.65 o 
   9   6   1      148.37      164.02     23.55 o 
  -4   7   1       71.65      111.39     52.18 o 
  -3   7   1      198.32      222.68     61.59 o 
  -2   7   1       99.63       25.09     33.07 o 
  -1   7   1      209.50      184.71     38.25 o 
   0   7   1       10.52       16.45     20.21 o 
   1   7   1      239.28      238.54     42.38 o 
   2   7   1      654.08      615.66     51.69 o 
   3   7   1      345.33      363.20     33.12 o 
   4   7   1      797.75      828.95     40.83 o 
   5   7   1      744.21      788.39     39.33 o 
   6   7   1      251.90      282.88     28.65 o 
   7   7   1      146.02       84.80     21.55 o 
   8   7   1      405.10      391.02     23.99 o 
   9   7   1       34.19       18.67     11.71 o 
  -3   8   1       56.17       44.10     36.12 o 
  -2   8   1      210.69      234.56     75.56 o 
  -1   8   1      209.46      202.63     58.54 o 
   0   8   1      104.16       76.05     24.44 o 
   1   8   1      506.70      545.81     68.20 o 
   2   8   1       99.06       91.59     30.51 o 
   3   8   1      260.52      247.76     40.53 o 
   4   8   1        2.88        7.65     18.57 o 
   5   8   1      156.24      122.86     26.04 o 
   6   8   1      618.53      603.40     46.77 o 
   7   8   1      222.15      254.24     29.88 o 
   8   8   1      133.49      162.51     26.20 o 
   9   8   1       14.14       24.81     28.32 o 
  -1   9   1        0.90       27.09     44.29 o 
   0   9   1      277.23      295.34     59.22 o 
   1   9   1       64.55       55.54     28.37 o 
   2   9   1      310.61      249.86    124.50 o 
   3   9   1      401.35      406.21     53.10 o 
   4   9   1      238.47      265.50     33.25 o 
   5   9   1      473.50      540.86     39.89 o 
   6   9   1       41.12       26.69     16.60 o 
   7   9   1       95.70      126.99     29.96 o 
   8   9   1       73.47       47.43     23.38 o 
   0  10   1      284.23      339.20     55.88 o 
   1  10   1       52.95       58.48     23.03 o 
   2  10   1      272.69      338.20     60.40 o 
   3  10   1       72.95       64.21     28.33 o 
   4  10   1      467.94      424.21    163.04 o 
   5  10   1      243.09      231.64     33.25 o 
   6  10   1      124.62      137.88     29.39 o 
   7  10   1      211.10      211.02     38.45 o 
   2  11   1      127.88      139.36     38.33 o 
   3  11   1        9.08       21.96     18.22 o 
   4  11   1      206.49      253.54     73.66 o 
   5  11   1        1.72        8.88     17.53 o 
   6  11   1      214.33      215.82     37.23 o 
  -4 -11   2       28.01       20.66     16.71 o 
  -7 -10   2       35.76       30.30     18.72 o 
  -6 -10   2       91.39      109.02     34.11 o 
  -5 -10   2       84.23       90.98     28.55 o 
  -4 -10   2       31.62       34.24     25.32 o 
  -3 -10   2      372.71      397.28     59.75 o 
  -2 -10   2       10.55        9.63     17.25 o 
  -1 -10   2      193.24      204.42     56.56 o 
   0 -10   2       11.10       -5.42     28.70 o 
  -8  -9   2       97.84       39.35     25.85 o 
  -7  -9   2       34.60       47.82     26.51 o 
  -6  -9   2        9.39        4.24     22.10 o 
  -5  -9   2      143.10      132.71     31.58 o 
  -4  -9   2      280.38      251.85     37.35 o 
  -3  -9   2      232.40      251.52     35.74 o 
  -2  -9   2      187.13      201.89     38.92 o 
  -1  -9   2      289.07      297.90     55.79 o 
   0  -9   2        6.50        8.22     19.23 o 
   1  -9   2      256.04      306.31     64.34 o 
   2  -9   2        0.01      -19.96     34.50 o 
  -9  -8   2       96.35      127.45     33.57 o 
  -8  -8   2        7.64       15.81     18.20 o 
  -7  -8   2       21.61       16.74     23.71 o 
  -6  -8   2      294.92      324.93     32.08 o 
  -5  -8   2      403.44      390.36     36.30 o 
  -4  -8   2      410.27      449.27     38.84 o 
  -3  -8   2       34.56        6.29     23.13 o 
  -2  -8   2      204.99      158.17     32.99 o 
  -1  -8   2       41.03        8.70     17.37 o 
   0  -8   2      267.05      321.29     51.47 o 
   1  -8   2      189.84      167.33     65.48 o 
   2  -8   2      147.48      107.40     54.65 o 
   3  -8   2      152.50      201.11     64.91 o 
  -9  -7   2      168.37      135.91     29.18 o 
  -8  -7   2       76.89       73.54     29.53 o 
  -7  -7   2      253.25      247.67     29.85 o 
  -6  -7   2       30.27       41.08     20.22 o 
  -5  -7   2      386.92      435.67     35.59 o 
  -4  -7   2      355.03      354.45     36.30 o 
  -3  -7   2      214.53      217.10     16.78 o 
  -2  -7   2     1425.41     1563.39     63.33 o 
  -1  -7   2      597.65      589.08     53.77 o 
   0  -7   2      954.24     1019.05     64.65 o 
   1  -7   2       53.61       13.51     22.23 o 
   2  -7   2       75.21       71.57     41.44 o 
   3  -7   2       96.17      136.48     56.93 o 
   4  -7   2       79.47      129.06     57.31 o 
  -9  -6   2       15.45       -3.22      8.70 o 
  -8  -6   2      115.46      128.86     23.37 o 
  -7  -6   2      327.25      338.68     20.39 o 
  -6  -6   2      529.00      537.66     37.95 o 
  -5  -6   2     1004.33     1106.74     49.54 o 
  -4  -6   2       49.23       47.61     29.19 o 
  -3  -6   2      404.64      360.14     39.66 o 
  -2  -6   2       93.22      106.50     16.98 o 
  -1  -6   2      473.91      538.87     40.12 o 
   0  -6   2      549.62      657.57     51.68 o 
   1  -6   2        8.42       -6.53     20.04 o 
   2  -6   2      614.95      735.02     52.78 o 
   3  -6   2       55.27        1.24     31.93 o 
   4  -6   2       65.25       42.29     35.83 o 
   5  -6   2        0.98      -22.90     31.17 o 
  -9  -5   2        0.48        2.84     11.13 o 
  -8  -5   2      417.29      404.43     43.10 o 
  -7  -5   2       76.46       35.92     11.59 o 
  -6  -5   2      391.10      448.03     21.88 o 
  -5  -5   2        4.23        3.25      4.22 o 
  -4  -5   2      142.40      129.90     27.07 o 
  -3  -5   2      394.88      381.16     32.91 o 
  -2  -5   2      220.50      176.56     15.19 o 
  -1  -5   2     1975.98     1920.29     37.27 o 
   0  -5   2       42.95       34.94     16.34 o 
   1  -5   2       65.23       64.68     18.72 o 
   2  -5   2       17.38        8.27     38.11 o 
   3  -5   2      112.24      169.65     63.58 o 
   4  -5   2      379.20      311.73     59.69 o 
   5  -5   2       88.18       65.77     53.03 o 
   6  -5   2       98.18      107.30     51.89 o 
  -9  -4   2      164.39      164.57     28.65 o 
  -8  -4   2       93.07      108.88     21.00 o 
  -7  -4   2       30.19       21.21     15.59 o 
  -6  -4   2      301.36      318.99     24.09 o 
  -5  -4   2       47.51       36.43     11.51 o 
  -4  -4   2     1047.60     1133.70     36.31 o 
  -3  -4   2       22.85       37.54     19.45 o 
  -2  -4   2      953.99      955.63     54.55 o 
  -1  -4   2      192.90      242.75     17.88 o 
   0  -4   2     1291.24     1182.52     33.02 o 
   1  -4   2       91.31       63.28     19.66 o 
   2  -4   2      853.42      768.10     37.08 o 
   3  -4   2      923.43      940.54     50.10 o 
   4  -4   2      106.91       58.64     70.81 o 
   5  -4   2      267.14      217.26     99.51 o 
   6  -4   2        1.53       11.31     20.15 o 
   7  -4   2      104.49       44.38     38.11 o 
  -9  -3   2      154.36      179.37     29.95 o 
  -8  -3   2        3.18       -2.55     12.78 o 
  -7  -3   2      398.94      421.38     34.78 o 
  -6  -3   2       54.95       22.71     14.92 o 
  -5  -3   2     1910.64     2273.54     39.93 o 
  -4  -3   2       12.24        5.95      8.09 o 
  -3  -3   2     2366.21     2321.77     32.66 o 
  -2  -3   2      405.07      304.41     33.08 o 
  -1  -3   2      115.05       91.17     27.95 o 
   0  -3   2     4245.49     4499.27    100.17 o 
   1  -3   2     2313.69     2127.83     45.62 o 
   2  -3   2     4711.89     4777.77     66.58 o 
   3  -3   2       90.09       62.93     21.77 o 
   4  -3   2      200.94      244.43     44.86 o 
   5  -3   2      293.36      311.29     47.34 o 
   6  -3   2       29.93       18.06     23.47 o 
   7  -3   2      300.32      207.47    123.27 o 
  -9  -2   2       15.32       27.26     21.30 o 
  -8  -2   2       91.22       94.71     24.27 o 
  -7  -2   2        5.29       11.99     15.35 o 
  -6  -2   2       59.35       47.41     19.72 o 
  -4  -2   2      120.61      106.71     14.89 o 
  -3  -2   2     2703.65     2719.52     35.52 o 
  -2  -2   2     2541.30     2677.71     37.25 o 
  -1  -2   2     5109.94     4511.56     99.60 o 
   0  -2   2    10605.55    10033.04    162.08 o 
   1  -2   2     2803.95     2751.74    106.23 o 
   2  -2   2     2197.24     2287.88     82.03 o 
   3  -2   2      481.05      599.72     44.67 o 
   4  -2   2     1477.09     1405.24     50.07 o 
   5  -2   2       57.44       42.55     20.67 o 
   6  -2   2      407.40      402.99     51.86 o 
   7  -2   2      110.45       72.79     54.08 o 
   8  -2   2        3.95        6.56     14.54 o 
  -9  -1   2        1.47       -3.41     14.48 o 
  -8  -1   2       46.00       39.53     17.92 o 
  -7  -1   2      120.85      109.04     26.78 o 
  -6  -1   2     1128.43     1267.52     47.78 o 
  -5  -1   2      169.54      197.39     19.19 o 
  -4  -1   2      590.79      494.07     25.79 o 
  -3  -1   2     1347.51     1101.79     26.21 o 
  -2  -1   2      441.93      526.24     43.81 o 
  -1  -1   2     8246.55     9216.16    170.48 o 
   0  -1   2     2363.33     2651.00     47.31 o 
   1  -1   2    21234.14    20782.63    314.77 o 
   2  -1   2     4484.59     4160.65    139.85 o 
   3  -1   2     2065.32     2363.84     80.21 o 
   4  -1   2      590.99      640.07     44.08 o 
   5  -1   2       61.75       42.31     20.71 o 
   6  -1   2     1496.03     1560.13     73.81 o 
   7  -1   2        1.28        3.43     17.58 o 
   8  -1   2      110.46      167.66     39.57 o 
  -9   0   2       48.30       50.39     24.62 o 
  -8   0   2      147.42      113.00     45.05 o 
  -7   0   2      494.37      434.20     37.23 o 
  -6   0   2      337.14      333.78     45.43 o 
  -5   0   2       99.52       87.11     21.51 o 
  -4   0   2     1593.30     1597.63     46.76 o 
  -3   0   2       60.94       28.30     17.06 o 
  -2   0   2     4100.06     3620.65    103.02 o 
  -1   0   2     1203.35      918.47     21.45 o 
   1   0   2       23.52      -15.56     15.15 o 
   2   0   2      794.09      703.30    224.77 o 
   3   0   2      119.60       59.50     23.09 o 
   4   0   2      872.47      836.83     47.14 o 
   5   0   2      922.65      944.08     39.51 o 
   6   0   2       49.57       46.73     32.41 o 
   7   0   2        8.24      -14.34     17.13 o 
   8   0   2      140.75      110.34     45.14 o 
   9   0   2       31.51       25.76     12.43 o 
  -8   1   2        4.03        0.76     24.52 o 
  -7   1   2      140.84      176.49     44.19 o 
  -6   1   2      100.72      115.38     45.24 o 
  -5   1   2      286.69      296.26     32.13 o 
  -4   1   2       74.33       63.60     24.38 o 
  -3   1   2        2.42       12.96     17.89 o 
  -2   1   2     2897.82     2947.13     76.03 o 
  -1   1   2     1554.84     2071.40     75.27 o 
   0   1   2     3420.53     2854.48     45.29 o 
   1   1   2     2389.51     2302.54     56.64 o 
   5   1   2     1036.51      995.83     50.37 o 
   6   1   2       87.44       63.77     30.51 o 
   7   1   2      908.47     1045.54     69.00 o 
   8   1   2       20.91        8.97     15.93 o 
   9   1   2      132.32       84.29     21.61 o 
  -8   2   2       68.90       35.98     18.27 o 
  -7   2   2      172.49      231.93     49.24 o 
  -6   2   2        3.73       12.21     19.68 o 
  -5   2   2      543.60      614.06     59.31 o 
  -4   2   2      259.66      280.69     30.46 o 
  -3   2   2     3347.69     3478.45     92.57 o 
  -2   2   2     1670.38     1461.32     50.04 o 
  -1   2   2      272.82      252.17     26.45 o 
   0   2   2      170.40      238.94     50.98 o 
   1   2   2      100.24      282.96     52.37 o 
   3   2   2     1104.14     1056.85     38.87 o 
   4   2   2      618.44      568.63     33.36 o 
   5   2   2      248.31      223.79     20.26 o 
   6   2   2      246.86      211.37     29.23 o 
   7   2   2      313.35      358.03     30.36 o 
   8   2   2       97.62       97.99     31.08 o 
   9   2   2      195.49      243.39     34.52 o 
  -7   3   2       42.45       28.79     20.06 o 
  -6   3   2       65.71       53.64     19.90 o 
  -5   3   2      246.79      251.39     44.18 o 
  -4   3   2       75.36       78.81     22.90 o 
  -3   3   2      701.76      658.27     31.64 o 
  -2   3   2       80.54       77.58     21.61 o 
  -1   3   2     1749.61     1460.70     35.08 o 
   0   3   2     1716.55     1627.61     30.36 o 
   1   3   2     7236.50     7088.74     80.13 o 
   2   3   2     2853.20     2810.26     36.97 o 
   3   3   2     1362.08     1514.66     28.17 o 
   4   3   2      776.01      765.07     33.55 o 
   5   3   2       13.49        9.12     15.87 o 
   6   3   2     1716.80     1783.90     46.07 o 
   7   3   2      291.62      295.38     27.28 o 
   8   3   2      183.81      167.27     25.07 o 
   9   3   2      157.01      162.53     25.28 o 
  -7   4   2        3.51       18.15     21.95 o 
  -6   4   2      300.19      263.64    134.39 o 
  -5   4   2        1.12      -13.97     30.60 o 
  -4   4   2      207.47      278.24     49.37 o 
  -3   4   2      445.24      457.36     45.76 o 
  -2   4   2      399.77      371.16     26.61 o 
  -1   4   2     1176.89     1157.04     35.17 o 
   0   4   2      413.65      379.72     18.80 o 
   1   4   2     2454.22     2434.87     37.79 o 
   2   4   2       82.52       63.26     10.74 o 
   3   4   2      189.00       78.75     13.07 o 
   4   4   2       93.83       53.85     10.64 o 
   5   4   2      830.66      876.53     29.50 o 
   6   4   2      581.78      556.40     27.48 o 
   7   4   2      194.04      183.86     24.64 o 
   8   4   2      109.29      118.46     21.00 o 
   9   4   2        0.97        1.19     11.76 o 
  10   4   2       54.74       41.33     16.25 o 
  -6   5   2       31.98       19.96     25.28 o 
  -5   5   2        4.75       11.98     29.18 o 
  -4   5   2      251.88      180.77     87.91 o 
  -3   5   2       46.85       21.81     18.78 o 
  -2   5   2      259.45      220.51     35.25 o 
  -1   5   2      102.10       83.59     17.35 o 
   0   5   2      394.94      435.05     23.10 o 
   1   5   2      408.29      435.72     18.45 o 
   2   5   2      524.98      508.64     17.11 o 
   3   5   2     1251.86     1279.25     24.53 o 
   4   5   2      287.70      267.49     15.10 o 
   5   5   2     1424.35     1366.16     30.31 o 
   6   5   2       83.83       41.14     13.79 o 
   7   5   2       38.42       78.28     20.10 o 
   8   5   2      400.25      385.91     31.59 o 
   9   5   2      171.86      195.29     26.15 o 
  10   5   2      256.71      306.04     36.33 o 
  -5   6   2       88.22       60.73     34.59 o 
  -4   6   2       13.81      -11.69     29.46 o 
  -3   6   2        5.93        4.47     17.01 o 
  -2   6   2     1230.21     1361.32     65.45 o 
  -1   6   2       47.57       24.05     19.12 o 
   0   6   2     2236.41     2307.12     51.55 o 
   1   6   2        7.36       -0.60     12.66 o 
   2   6   2     1703.56     1800.61     32.71 o 
   3   6   2       94.88       79.31     11.70 o 
   4   6   2      679.35      722.28     19.43 o 
   5   6   2      812.00      887.79     21.99 o 
   6   6   2      282.13      274.49     15.58 o 
   7   6   2      553.80      598.20     24.00 o 
   8   6   2      123.36      109.17     18.43 o 
   9   6   2       85.38      109.83     25.32 o 
  10   6   2        0.68       10.72      9.00 o 
  -4   7   2       24.82       23.38     33.07 o 
  -3   7   2      149.27      180.86     68.33 o 
  -2   7   2      109.42       -1.71     29.75 o 
  -1   7   2       93.74      113.50     26.31 o 
   0   7   2       22.41       52.11     20.98 o 
   1   7   2       35.55       -0.91     14.04 o 
   2   7   2     1473.23     1468.32     38.54 o 
   3   7   2       46.87       37.22     13.93 o 
   4   7   2     1074.71     1046.19     28.72 o 
   5   7   2        6.00        1.50     15.18 o 
   6   7   2      137.11      144.91     39.11 o 
   7   7   2      248.18      255.02     15.54 o 
   8   7   2      122.84      123.50     17.84 o 
   9   7   2      278.56      272.12     23.89 o 
  -3   8   2       85.20      109.49     43.05 o 
  -2   8   2        9.36        1.52     32.98 o 
  -1   8   2      265.51      346.90     57.97 o 
   0   8   2      114.63      110.65     26.78 o 
   1   8   2      792.18      884.75     53.88 o 
   2   8   2      138.73      125.39     22.95 o 
   3   8   2      324.99      313.15     25.03 o 
   4   8   2      188.51      167.37     26.04 o 
   5   8   2       35.93       30.80     16.96 o 
   6   8   2     1338.71     1361.42     61.06 o 
   7   8   2       31.31       18.31     15.01 o 
   8   8   2      192.71      216.39     27.79 o 
   9   8   2        6.15       10.03     11.59 o 
  -2   9   2       74.41       78.03     41.15 o 
  -1   9   2       45.59       31.74     33.45 o 
   0   9   2       87.79       89.95     32.96 o 
   1   9   2      201.43      196.82     40.86 o 
   2   9   2       77.23       76.98     29.61 o 
   3   9   2      193.36      209.18     34.93 o 
   4   9   2        3.62        0.33      8.29 o 
   5   9   2      417.77      491.68     38.57 o 
   6   9   2        7.26        1.80     18.35 o 
   7   9   2      262.11      289.88     52.92 o 
   8   9   2       99.22       94.83     23.31 o 
   0  10   2       89.40      119.85     51.04 o 
   1  10   2        1.42       -3.40     17.44 o 
   2  10   2      131.92      119.28     31.44 o 
   3  10   2       49.55       35.86     24.05 o 
   4  10   2      125.42      159.13     41.98 o 
   5  10   2       27.08        8.94     14.42 o 
   6  10   2        0.66       -8.13     14.77 o 
   7  10   2      108.42      119.55     30.02 o 
   2  11   2      111.41       70.13     28.05 o 
   3  11   2       22.23        7.08     18.02 o 
   4  11   2      280.37      272.13     52.37 o 
   5  11   2        0.85       15.95     11.74 o 
   6  11   2      139.17      143.72     45.13 o 
  -7 -10   3      120.84       72.90     33.64 o 
  -6 -10   3      162.53      154.46     37.52 o 
  -5 -10   3      309.89      307.38     41.86 o 
  -4 -10   3       11.43       10.91     21.09 o 
  -3 -10   3      216.04      199.68     42.45 o 
  -2 -10   3        0.82       18.98     20.89 o 
  -1 -10   3       91.04      101.03     49.52 o 
  -8  -9   3      246.05      276.53     55.09 o 
  -7  -9   3        5.74        4.17     17.82 o 
  -6  -9   3       77.51       83.75     33.12 o 
  -5  -9   3      198.87      203.59     43.81 o 
  -4  -9   3       85.50      102.59     30.22 o 
  -3  -9   3      269.97      285.68     38.84 o 
  -2  -9   3       18.21        4.10     21.62 o 
  -1  -9   3      157.38      166.94     49.79 o 
   0  -9   3       41.78       46.00     48.09 o 
   1  -9   3       59.79       43.43     32.41 o 
  -8  -8   3       16.34       39.18     24.11 o 
  -7  -8   3       20.45        2.71     15.91 o 
  -6  -8   3     1000.70     1063.21     68.50 o 
  -5  -8   3        3.11      -18.34     30.98 o 
  -4  -8   3      532.80      604.52     44.51 o 
  -3  -8   3       23.19        6.65     10.92 o 
  -2  -8   3      334.08      386.81     41.16 o 
  -1  -8   3      372.88      409.81     57.34 o 
   0  -8   3      209.53      192.74     43.30 o 
   1  -8   3      371.54      390.90     64.25 o 
   2  -8   3       94.65       57.31     48.47 o 
   3  -8   3      231.54      220.02     76.70 o 
  -9  -7   3      100.89       53.03     20.60 o 
  -8  -7   3       22.79       32.47     25.82 o 
  -7  -7   3      366.18      441.23     37.42 o 
  -6  -7   3       14.90       29.80     25.01 o 
  -5  -7   3       93.71      102.78     31.43 o 
  -4  -7   3      345.80      397.14     38.21 o 
  -3  -7   3      312.43      311.46     18.59 o 
  -2  -7   3      663.62      721.38     51.58 o 
  -1  -7   3       31.21       44.84     32.29 o 
   0  -7   3      476.30      520.34     58.01 o 
   1  -7   3       27.99       23.06     23.19 o 
   2  -7   3      298.50      290.35     59.02 o 
   3  -7   3      173.10      206.14     78.79 o 
   4  -7   3       38.05       43.81     37.64 o 
  -9  -6   3       38.50       34.28     14.91 o 
  -8  -6   3       13.61       29.22     14.02 o 
  -7  -6   3      200.65      220.48     26.94 o 
  -6  -6   3       28.62        8.59     17.19 o 
  -5  -6   3      700.23      724.85     40.47 o 
  -4  -6   3       19.84       14.16     22.51 o 
  -3  -6   3     1306.78     1435.33     55.15 o 
  -2  -6   3     1015.77     1156.44     31.85 o 
  -1  -6   3      936.04      884.59     48.84 o 
   0  -6   3      583.80      632.59     55.19 o 
   1  -6   3        1.41       30.05     28.69 o 
   2  -6   3     1846.88     1915.16     99.60 o 
   3  -6   3       53.31        1.62     32.41 o 
   4  -6   3      283.05      304.79     88.01 o 
   5  -6   3       67.83       32.41     33.83 o 
  -9  -5   3        0.30       -3.19     11.05 o 
  -8  -5   3      109.15       86.10     21.73 o 
  -7  -5   3       67.63       50.59     15.72 o 
  -6  -5   3     1002.13     1073.99     30.46 o 
  -5  -5   3      674.35      686.20     23.90 o 
  -4  -5   3       40.92       29.37     20.16 o 
  -3  -5   3     3142.22     3242.19     67.70 o 
  -2  -5   3       14.85        5.48      6.03 o 
  -1  -5   3     1272.80     1229.36     31.99 o 
   0  -5   3     1222.10     1375.94     37.70 o 
   1  -5   3     1815.43     1955.62     76.74 o 
   2  -5   3     1482.54     1548.52     83.41 o 
   3  -5   3       97.34      139.99     58.16 o 
   4  -5   3      203.47      333.21     74.23 o 
   5  -5   3        8.69      -18.91     30.32 o 
   6  -5   3      118.89      134.29     59.97 o 
  -9  -4   3       27.10       17.76     13.92 o 
  -8  -4   3      257.55      306.48     29.99 o 
  -7  -4   3      262.18      241.24     27.09 o 
  -6  -4   3      262.56      220.80     20.68 o 
  -5  -4   3      114.07      141.03     17.99 o 
  -4  -4   3      917.89      876.57     20.17 o 
  -3  -4   3     1048.22     1053.47     26.96 o 
  -2  -4   3     1011.82      949.76     30.02 o 
  -1  -4   3      711.62      719.89     38.40 o 
   0  -4   3      150.85      149.99     40.25 o 
   1  -4   3      487.06      463.53     27.87 o 
   2  -4   3     1041.97     1069.27     36.51 o 
   3  -4   3      232.67      210.46     30.55 o 
   4  -4   3      368.57      447.73     66.05 o 
   5  -4   3      187.17      250.15     61.68 o 
   6  -4   3      202.46      193.31     54.36 o 
   7  -4   3        1.43        5.51     30.13 o 
  -9  -3   3       98.28       87.57     25.79 o 
  -8  -3   3        5.04       16.53     14.67 o 
  -7  -3   3       49.90       40.37     14.66 o 
  -6  -3   3     1643.36     1751.58     48.96 o 
  -5  -3   3      355.54      334.79     17.25 o 
  -4  -3   3      188.09      180.88     14.08 o 
  -3  -3   3      692.26      666.31     19.49 o 
  -2  -3   3     1529.62     1464.89     29.13 o 
  -1  -3   3      784.89      735.20     36.15 o 
   0  -3   3     1227.41     1200.96     41.43 o 
   1  -3   3      267.95      356.40     44.77 o 
   2  -3   3      333.49      245.83     45.75 o 
   3  -3   3      359.59      301.73     24.29 o 
   4  -3   3      175.28      122.74     33.58 o 
   5  -3   3      238.63      251.20     45.06 o 
   7  -3   3       92.36       66.43     40.77 o 
  -9  -2   3       51.14       71.81     25.05 o 
  -8  -2   3        0.27        0.03     14.13 o 
  -7  -2   3      465.67      506.44     36.46 o 
  -6  -2   3        1.57        7.54     13.20 o 
  -5  -2   3      301.79      285.68     20.26 o 
  -4  -2   3      210.89      230.79     15.27 o 
  -3  -2   3       13.06       -5.62      8.38 o 
  -2  -2   3     3478.47     3485.91     45.15 o 
  -1  -2   3       32.15       -9.49     17.72 o 
   0  -2   3      290.17      102.58     57.62 o 
   1  -2   3       76.56       40.52     38.68 o 
   2  -2   3      756.07      688.70     37.40 o 
   3  -2   3      800.29      801.09     56.74 o 
   4  -2   3      618.24      603.17     53.03 o 
   5  -2   3      345.83      336.21     44.58 o 
   6  -2   3      212.46      208.36     43.20 o 
   7  -2   3       85.71       56.89     25.44 o 
   8  -2   3        5.90        2.57      8.36 o 
  -9  -1   3        5.53        6.03     18.03 o 
  -8  -1   3       30.81       61.49     21.82 o 
  -7  -1   3      276.48      313.32     34.85 o 
  -6  -1   3       89.73      110.63     19.01 o 
  -5  -1   3      614.39      653.39     27.58 o 
  -4  -1   3      235.97      226.67     19.11 o 
  -3  -1   3     5374.07     5427.77     70.62 o 
  -2  -1   3     1858.89     1656.52     30.58 o 
  -1  -1   3    12097.79    12587.07    145.46 o 
   0  -1   3        9.60      242.11    120.80 o 
   1  -1   3     2025.98     2003.03    102.22 o 
   2  -1   3     4225.99     4121.02     74.34 o 
   3  -1   3      210.16      249.96     80.50 o 
   4  -1   3     2032.79     2012.38     73.37 o 
   5  -1   3        1.48        8.97     12.37 o 
   6  -1   3      562.59      617.53     53.62 o 
   7  -1   3       65.69       68.71     40.77 o 
   8  -1   3      100.65      128.53     28.72 o 
  -9   0   3        0.36       -4.03     16.18 o 
  -8   0   3       95.81       60.98     28.56 o 
  -7   0   3        1.71        1.51     17.86 o 
  -6   0   3      220.50      236.84     24.68 o 
  -5   0   3      340.09      381.55     25.92 o 
  -4   0   3      840.63      812.30     34.33 o 
  -3   0   3      267.11      276.13     24.02 o 
  -2   0   3       24.22       -2.57     20.04 o 
  -1   0   3       84.66      268.13     50.52 o 
   0   0   3      412.06      379.63     27.49 o 
   1   0   3     6520.19     6933.74    129.68 o 
   2   0   3     1366.71     1230.70     59.16 o 
   3   0   3      377.42      354.31     80.97 o 
   4   0   3       10.29       14.07     15.97 o 
   5   0   3      515.64      480.68     41.76 o 
   6   0   3      183.49      168.90     32.90 o 
   7   0   3       22.87       21.30     15.81 o 
   8   0   3      153.91      113.24     35.74 o 
   9   0   3        2.55        4.55     17.85 o 
  -8   1   3        6.28       20.98     17.86 o 
  -7   1   3       61.48       58.73     40.20 o 
  -6   1   3       86.53       59.59     30.13 o 
  -5   1   3       19.00       16.30     18.46 o 
  -4   1   3      342.98      317.97     30.54 o 
  -3   1   3       94.37      104.51     32.65 o 
  -2   1   3     2421.46     2396.23     52.92 o 
  -1   1   3      276.63      230.76     44.00 o 
   0   1   3     1334.22     1721.34     85.92 o 
   1   1   3      933.54     1249.97    452.77 o 
   2   1   3       20.71       23.76     14.07 o 
   6   1   3      624.99      662.81     52.56 o 
   7   1   3      447.95      446.99     32.49 o 
   8   1   3      175.16      199.25     26.47 o 
   9   1   3        8.76       15.28     10.35 o 
  -8   2   3        0.21      -19.79     19.07 o 
  -7   2   3       38.89       38.79     26.25 o 
  -6   2   3      213.23      188.18     48.76 o 
  -5   2   3      200.84      195.19     33.52 o 
  -4   2   3      608.10      669.41     37.48 o 
  -3   2   3     1352.64     1294.25     43.25 o 
  -2   2   3      232.28      206.59     24.66 o 
  -1   2   3       72.15       30.47     19.87 o 
   0   2   3     5565.44     5249.27    122.41 o 
   1   2   3       24.32       52.80     19.72 o 
   2   2   3      727.29      538.50     30.98 o 
   3   2   3       53.76       34.40     17.11 o 
   4   2   3     3266.48     3349.32     77.74 o 
   5   2   3      328.68      317.81     31.08 o 
   6   2   3       81.72       90.04     20.04 o 
   7   2   3      234.46      273.56     26.32 o 
   8   2   3       28.24       21.79     15.99 o 
   9   2   3      205.84      269.10     27.67 o 
  -7   3   3        9.11       24.43     14.49 o 
  -6   3   3       95.74       54.92     24.90 o 
  -5   3   3      165.24      172.31     24.51 o 
  -4   3   3      141.73      145.21     24.96 o 
  -3   3   3      617.26      655.63     37.91 o 
  -2   3   3      172.48      168.96     21.25 o 
  -1   3   3     1043.57      927.17     31.63 o 
   0   3   3      257.94      202.31     22.50 o 
   1   3   3      566.89      484.55     23.39 o 
   2   3   3     6813.36     6435.09     61.92 o 
   3   3   3      141.56      128.01     11.47 o 
   4   3   3     1475.59     1478.45     45.43 o 
   5   3   3     1088.31     1300.44     44.48 o 
   6   3   3      788.29      731.15     39.82 o 
   7   3   3      311.02      354.52     40.95 o 
   8   3   3       83.51       90.67     27.66 o 
   9   3   3      162.56      134.84     22.78 o 
  -7   4   3       12.94       20.53     13.97 o 
  -6   4   3      134.38      111.96     65.48 o 
  -5   4   3       29.43       24.62     26.61 o 
  -4   4   3       82.50       85.54     21.86 o 
  -3   4   3      577.58      565.20     35.28 o 
  -2   4   3       61.42       55.56     18.37 o 
  -1   4   3     1122.97     1202.86     38.49 o 
   0   4   3      110.87      133.34     19.48 o 
   1   4   3      310.41      249.91     15.99 o 
   2   4   3      253.56      262.45     18.84 o 
   3   4   3      226.84      247.26     18.87 o 
   4   4   3     2867.01     3179.96     36.48 o 
   5   4   3      163.55      123.08     23.57 o 
   6   4   3     1030.53     1023.87     46.57 o 
   7   4   3       15.10       20.81     13.08 o 
   8   4   3      396.00      443.10     36.82 o 
   9   4   3       87.29       96.45     30.07 o 
  10   4   3      141.32      122.41     42.67 o 
  -6   5   3       28.14       13.02     17.01 o 
  -5   5   3       12.74      -25.85     28.51 o 
  -4   5   3      519.69      484.76     58.83 o 
  -3   5   3       24.12       44.66     23.78 o 
  -2   5   3      704.07      668.74     67.24 o 
  -1   5   3      539.47      452.31     31.55 o 
   0   5   3      715.40      674.90     31.71 o 
   1   5   3     2247.12     2268.33     37.23 o 
   2   5   3       38.28       42.06     11.09 o 
   3   5   3     2125.30     2076.30     38.43 o 
   4   5   3       97.62       65.98     12.37 o 
   5   5   3     1055.67     1031.83     29.18 o 
   6   5   3      148.39      148.36     31.55 o 
   7   5   3       30.16       30.75     11.96 o 
   8   5   3      624.86      586.05     31.01 o 
   9   5   3       11.05       15.76     12.27 o 
  10   5   3       70.05       37.26     19.29 o 
  -5   6   3       93.94       40.20     24.14 o 
  -4   6   3      142.84      144.46     73.09 o 
  -3   6   3        1.38      -12.50     17.84 o 
  -2   6   3     1007.23     1190.46     59.28 o 
  -1   6   3       66.56       30.44     23.26 o 
   0   6   3      350.50      357.24     26.49 o 
   1   6   3       15.11       16.18     11.81 o 
   2   6   3      369.79      379.05     20.87 o 
   3   6   3      544.69      532.23     22.90 o 
   4   6   3      363.44      335.80     18.50 o 
   5   6   3      606.58      638.88     22.36 o 
   6   6   3       38.73       52.07     14.72 o 
   7   6   3      652.40      708.16     27.00 o 
   8   6   3        4.02        3.53      9.43 o 
   9   6   3      195.66      200.76     24.05 o 
  -4   7   3       52.35       45.43     34.31 o 
  -2   7   3       79.89       72.42     38.11 o 
  -1   7   3       53.38       33.71     18.94 o 
   0   7   3     1007.16     1129.61     49.09 o 
   1   7   3      289.09      315.80     31.04 o 
   2   7   3      579.97      569.16     31.12 o 
   3   7   3        4.09       17.09     11.33 o 
   4   7   3     1112.53     1164.35     30.40 o 
   5   7   3      141.08      152.72     19.96 o 
   6   7   3      251.33      259.48     17.45 o 
   7   7   3      476.29      465.59     25.57 o 
   8   7   3        2.66        0.76      6.53 o 
   9   7   3      174.47      218.57     25.58 o 
  -3   8   3       67.67       65.77     38.59 o 
  -2   8   3        0.36       33.36     31.17 o 
  -1   8   3      212.95      248.85     31.53 o 
   0   8   3       16.35       27.85     24.90 o 
   1   8   3      161.17      180.18     27.26 o 
   2   8   3      786.35      762.23     30.87 o 
   3   8   3      137.32      140.69     22.39 o 
   4   8   3      836.75      898.92     28.41 o 
   5   8   3        7.64        1.42      4.00 o 
   6   8   3     1055.43     1141.39     70.32 o 
   7   8   3        1.35        5.05     11.30 o 
   8   8   3      193.86      182.95     15.15 o 
   9   8   3      172.07      133.37     20.67 o 
  -2   9   3       39.64       40.68     34.40 o 
  -1   9   3      298.91      374.08     72.71 o 
   0   9   3       42.55       48.95     49.80 o 
   1   9   3      744.39      757.63     52.23 o 
   2   9   3       79.76       50.51     17.62 o 
   3   9   3      191.94      207.58     22.21 o 
   4   9   3      853.93      871.44     50.04 o 
   5   9   3      423.77      444.32     36.96 o 
   6   9   3      622.39      654.19     47.69 o 
   7   9   3       21.94       -2.95     13.88 o 
   8   9   3      190.42      191.16     33.60 o 
   0  10   3      110.67      162.42     57.59 o 
   1  10   3      104.71      139.88     32.52 o 
   2  10   3        5.27       15.03     17.13 o 
   3  10   3      352.14      343.74     80.95 o 
   4  10   3       17.42       18.15     20.67 o 
   5  10   3      459.47      477.93     72.18 o 
   6  10   3        1.77        2.48      8.73 o 
   7  10   3       91.96       93.68     28.07 o 
   2  11   3       93.33       75.54     23.41 o 
   3  11   3      118.97       84.85     33.17 o 
   4  11   3       13.80       16.67     17.13 o 
   5  11   3      168.02      122.12     38.90 o 
   6  11   3        1.36       20.14     12.76 o 
  -6 -10   4        0.03       -1.96     17.70 o 
  -5 -10   4      136.22      157.37     38.26 o 
  -4 -10   4        1.11      -22.33     26.71 o 
  -3 -10   4       97.58       74.79     20.19 o 
  -2 -10   4      196.44      199.21     49.30 o 
  -1 -10   4       55.21       24.24     33.45 o 
  -7  -9   4       67.05       69.49     25.49 o 
  -6  -9   4       67.76       41.96     23.51 o 
  -5  -9   4      210.00      237.79     51.21 o 
  -4  -9   4        3.38       22.33     25.24 o 
  -3  -9   4      583.97      629.52     52.78 o 
  -2  -9   4       10.07       10.88     26.95 o 
  -1  -9   4       93.20       88.34     37.64 o 
   0  -9   4      104.79       69.09     37.73 o 
   1  -9   4       73.65       48.28     34.02 o 
  -8  -8   4      111.57       80.63     28.51 o 
  -7  -8   4        7.18       11.59     18.24 o 
  -6  -8   4      414.71      454.43     46.66 o 
  -5  -8   4        6.17        5.01     16.87 o 
  -4  -8   4      214.80      170.36     37.87 o 
  -3  -8   4      273.43      244.30     32.01 o 
  -2  -8   4       12.73        5.65     21.36 o 
  -1  -8   4     1029.21     1072.33    120.89 o 
   0  -8   4        1.63       53.32     37.45 o 
   1  -8   4      272.01      333.12     95.71 o 
   3  -8   4       24.61       17.01     35.07 o 
  -9  -7   4       56.61       58.26     38.78 o 
  -8  -7   4       58.18       51.40     25.71 o 
  -7  -7   4      221.21      245.30     36.31 o 
  -6  -7   4      359.02      379.31     58.64 o 
  -5  -7   4        0.60       -4.91     18.88 o 
  -4  -7   4      471.99      505.52     39.26 o 
  -3  -7   4       21.64       10.54     10.94 o 
  -2  -7   4      117.74      121.35     33.50 o 
  -1  -7   4       40.12       74.45     46.19 o 
   0  -7   4       51.85       21.82     21.16 o 
   1  -7   4       35.25      -18.06     31.27 o 
   2  -7   4       18.02        5.32     32.03 o 
   3  -7   4       33.97       52.37     36.12 o 
   4  -7   4        2.01        6.94     33.26 o 
  -9  -6   4       57.17       43.07     16.16 o 
  -8  -6   4       21.09       19.29     12.90 o 
  -7  -6   4       89.63       95.07     18.58 o 
  -6  -6   4       16.23       -3.51     18.72 o 
  -5  -6   4      155.96      132.24     31.65 o 
  -4  -6   4       60.54       30.04     22.89 o 
  -3  -6   4       17.28       11.01      6.66 o 
  -2  -6   4     1429.17     1545.80     59.17 o 
  -1  -6   4      141.91      120.04     37.16 o 
   0  -6   4      367.85      354.86     55.86 o 
   1  -6   4        1.64       34.65     25.59 o 
   2  -6   4      443.32      433.10     67.48 o 
   3  -6   4       19.43       17.49     34.21 o 
   4  -6   4      143.89       84.97     45.71 o 
   5  -6   4      153.92      183.14     68.62 o 
  -9  -5   4       48.14       59.73     19.80 o 
  -8  -5   4       33.44       23.77     12.23 o 
  -7  -5   4      340.19      333.95     26.53 o 
  -6  -5   4       47.01       39.88     14.64 o 
  -5  -5   4      533.60      538.05     25.49 o 
  -4  -5   4       16.80       10.00      7.10 o 
  -3  -5   4     1913.08     2018.53     31.99 o 
  -2  -5   4       27.69       11.00     13.62 o 
  -1  -5   4       95.31       55.62     24.49 o 
   0  -5   4      738.70      698.21     43.87 o 
   1  -5   4     1445.49     1472.30     72.54 o 
   2  -5   4      526.62      616.56     74.18 o 
   3  -5   4      136.67       68.43     53.51 o 
   4  -5   4      426.54      432.53     57.78 o 
   5  -5   4        2.76       10.93     29.84 o 
   6  -5   4      115.11      122.32     58.54 o 
  -9  -4   4        0.71       -4.62     13.17 o 
  -8  -4   4      276.41      342.16     35.74 o 
  -7  -4   4       26.74       14.72     16.27 o 
  -6  -4   4      383.37      358.09     23.30 o 
  -5  -4   4      333.05      329.30     17.09 o 
  -4  -4   4      625.67      649.00     17.93 o 
  -3  -4   4     1411.31     1424.43     28.73 o 
  -2  -4   4       67.66       39.73     16.20 o 
  -1  -4   4     2329.67     2512.73     63.25 o 
   0  -4   4       34.61      -17.12     24.05 o 
   1  -4   4     3151.32     3222.48     81.84 o 
   2  -4   4      160.95      152.28     28.15 o 
   3  -4   4      378.52      397.74     60.64 o 
   4  -4   4      304.41      247.96     47.24 o 
   6  -4   4      264.45      262.50     58.64 o 
  -9  -3   4       84.06       68.28     22.90 o 
  -8  -3   4        4.27       23.27     18.75 o 
  -7  -3   4        4.01        1.86     16.66 o 
  -6  -3   4       80.48       69.92     15.06 o 
  -5  -3   4       48.45       46.34     12.22 o 
  -4  -3   4      735.69      695.70     20.12 o 
  -3  -3   4      563.43      551.30     17.56 o 
  -2  -3   4      365.58      397.11     20.24 o 
  -1  -3   4      783.83      786.20     45.24 o 
   0  -3   4      362.01      284.40     31.01 o 
   1  -3   4     3172.43     2995.13     69.55 o 
   2  -3   4      118.66      143.89     35.67 o 
   3  -3   4      829.97      922.84     46.27 o 
   4  -3   4      160.37      181.70     33.68 o 
   5  -3   4      792.57      748.57     52.25 o 
   6  -3   4       87.02       47.33     37.64 o 
   7  -3   4       54.39       36.02     20.72 o 
  -9  -2   4       14.95       10.40     16.96 o 
  -8  -2   4      129.79      128.27     39.47 o 
  -7  -2   4      722.26      729.91     43.07 o 
  -6  -2   4      139.54      169.47     20.23 o 
  -5  -2   4      328.21      321.06     20.51 o 
  -4  -2   4      589.07      615.86     20.98 o 
  -3  -2   4     1267.48     1166.37     25.55 o 
  -2  -2   4      765.37      651.29     22.82 o 
  -1  -2   4      126.10       50.62     21.40 o 
   1  -2   4      506.58      571.83     34.33 o 
   2  -2   4     1316.49     1114.88     51.72 o 
   3  -2   4      471.66      423.66     31.93 o 
   4  -2   4      229.78      213.27     69.00 o 
   5  -2   4      499.00      612.01     51.82 o 
   6  -2   4       54.55       40.77     20.84 o 
   7  -2   4      241.36      196.54     51.33 o 
   8  -2   4       38.80        5.89     27.94 o 
  -9  -1   4       25.60       29.10     17.49 o 
  -8  -1   4      204.78      221.09     46.21 o 
  -7  -1   4       48.86       54.31     20.03 o 
  -6  -1   4      227.06      195.95     24.68 o 
  -5  -1   4      215.99      205.77     21.17 o 
  -4  -1   4      211.91      202.58     18.96 o 
  -3  -1   4      327.73      315.91     19.15 o 
  -2  -1   4     4645.18     5040.65     56.55 o 
  -1  -1   4    13764.58    12937.50    127.19 o 
   0  -1   4      321.28      309.93     33.20 o 
   1  -1   4      241.27      142.67     41.43 o 
   2  -1   4     2528.59     2825.35     57.48 o 
   3  -1   4        2.06       11.70     29.46 o 
   4  -1   4     1997.22     1801.87    162.80 o 
   5  -1   4      395.65      409.96     37.22 o 
   6  -1   4      306.57      289.55     40.70 o 
   7  -1   4       89.43      128.30     27.04 o 
   8  -1   4       38.44       18.20     12.94 o 
  -8   0   4       53.85       66.33     26.07 o 
  -7   0   4      163.56      197.85     30.64 o 
  -6   0   4      204.52      237.70     23.75 o 
  -5   0   4      210.51      258.31     22.30 o 
  -4   0   4      252.20      236.23     21.08 o 
  -3   0   4     2426.72     2549.98     46.85 o 
  -2   0   4      280.05      310.76     21.36 o 
  -1   0   4      987.53      727.26     36.66 o 
   0   0   4    12407.56    14342.11    136.27 o 
   1   0   4     4129.94     3839.40    114.33 o 
   2   0   4     1769.99     1544.23     34.51 o 
   3   0   4     1007.44     1085.17     58.35 o 
   4   0   4      877.16      801.86     45.05 o 
   5   0   4       19.83       59.12     34.78 o 
   6   0   4      363.38      319.22     41.19 o 
   7   0   4      153.38      161.91     30.94 o 
   8   0   4      360.12      356.56     81.94 o 
   9   0   4       87.08       92.59     35.46 o 
  -8   1   4       89.99       55.91     23.29 o 
  -7   1   4       94.65       80.83     27.48 o 
  -6   1   4      316.33      349.75     35.03 o 
  -5   1   4       32.92       38.41     32.03 o 
  -4   1   4      729.25      760.01     39.29 o 
  -3   1   4     1268.54     1404.38     42.84 o 
  -2   1   4     1882.90     1676.58     40.54 o 
  -1   1   4     7938.47     7221.27    148.31 o 
   0   1   4     3422.51     3817.56     67.29 o 
   1   1   4     4162.25     4372.86     60.29 o 
   2   1   4      142.88       93.71     20.43 o 
   3   1   4     1555.34     1468.75     42.58 o 
   4   1   4     1617.18     1557.05     86.30 o 
   5   1   4      181.47      167.94     68.14 o 
   6   1   4      982.19     1048.01     76.03 o 
   7   1   4      191.12      127.91     46.95 o 
   8   1   4      205.90      215.13     38.26 o 
   9   1   4        7.94        9.03     13.82 o 
  -8   2   4       14.70       45.00     24.63 o 
  -7   2   4        1.05      -10.45     24.14 o 
  -6   2   4      331.60      277.76     36.24 o 
  -5   2   4       85.57       47.66     22.25 o 
  -4   2   4      628.00      625.13     37.10 o 
  -3   2   4       31.09       25.07     19.78 o 
  -2   2   4      577.44      604.13     32.17 o 
  -1   2   4      850.74      965.61     35.32 o 
   0   2   4     1197.29      872.74     47.27 o 
   1   2   4     1172.86     1020.33     38.18 o 
   2   2   4     1685.84     1533.67     75.18 o 
   3   2   4     1851.32     1734.20     36.50 o 
   4   2   4      279.73      285.98     24.71 o 
   5   2   4      907.37      812.02     37.54 o 
   6   2   4       26.01       15.78     13.97 o 
   7   2   4      377.49      433.97     23.81 o 
   8   2   4      210.49      222.36     21.35 o 
   9   2   4       48.26       16.90     11.93 o 
  -7   3   4      226.95      240.25     46.90 o 
  -6   3   4        0.43       -0.36     15.24 o 
  -5   3   4      389.59      414.99     31.36 o 
  -4   3   4       79.61      109.99     28.08 o 
  -3   3   4      366.12      305.08     30.78 o 
  -2   3   4     1062.16     1083.45     41.56 o 
  -1   3   4      507.58      622.14     32.46 o 
   0   3   4     5190.30     5828.57     74.88 o 
   1   3   4      315.86      294.14     25.98 o 
   2   3   4     3074.37     3054.79     42.74 o 
   3   3   4       36.93       14.22      6.70 o 
   4   3   4      210.45      122.13     17.49 o 
   5   3   4      925.20      972.64     37.35 o 
   6   3   4       61.84       37.26     25.19 o 
   7   3   4      720.90      749.77     39.20 o 
   8   3   4        0.76        5.73     11.19 o 
   9   3   4      174.47      203.26     27.97 o 
  -6   4   4        4.39       11.78     15.68 o 
  -5   4   4       23.50       40.01     22.07 o 
  -4   4   4       66.22       64.55     22.91 o 
  -3   4   4        7.31       16.74     10.26 o 
  -2   4   4      532.31      586.89     35.11 o 
  -1   4   4      394.88      318.52     26.50 o 
   0   4   4       49.17       33.66     15.70 o 
   1   4   4       11.45       40.04     12.99 o 
   2   4   4     2232.61     2329.49     34.25 o 
   3   4   4       91.85      116.14     15.35 o 
   4   4   4     2615.00     2978.36     33.01 o 
   5   4   4        2.52       -1.14     12.07 o 
   6   4   4     1110.14     1158.92     45.43 o 
   7   4   4      164.00      233.04     34.40 o 
   8   4   4      110.21      118.43     20.65 o 
   9   4   4      200.79      222.43     26.46 o 
  10   4   4       30.22       14.02     12.17 o 
  -6   5   4       97.09       43.91     27.28 o 
  -5   5   4       14.49       18.72     19.29 o 
  -4   5   4      191.75      189.04     30.99 o 
  -3   5   4      201.59      254.11     38.92 o 
  -2   5   4      242.14      264.88     39.80 o 
  -1   5   4      911.94      960.44     39.91 o 
   0   5   4      710.37      853.69     34.98 o 
   1   5   4     4146.19     4258.82     48.07 o 
   2   5   4      431.85      380.57     23.23 o 
   3   5   4     1841.54     1741.64     29.96 o 
   4   5   4     1292.39     1344.13     27.09 o 
   5   5   4       29.08       12.03      8.95 o 
   6   5   4     1112.15     1087.93     46.95 o 
   7   5   4        3.49        3.80     15.68 o 
   8   5   4      622.50      693.46     32.14 o 
   9   5   4       13.57       18.64     12.10 o 
  10   5   4       67.36       51.28     17.68 o 
  -5   6   4        4.59        3.33     14.64 o 
  -4   6   4       59.71       55.69     46.28 o 
  -3   6   4       34.69       12.16     18.27 o 
  -2   6   4      360.92      378.80     43.53 o 
  -1   6   4        7.81       -4.61     18.81 o 
   0   6   4      128.01      152.23     27.02 o 
   1   6   4      404.72      507.76     27.87 o 
   2   6   4       24.78       13.11     10.25 o 
   3   6   4     1125.16     1184.51     30.57 o 
   4   6   4        5.90        6.13      9.07 o 
   5   6   4      133.44      140.75     16.78 o 
   6   6   4      266.53      288.77     22.68 o 
   7   6   4      165.29      118.12     25.34 o 
   8   6   4      164.86      163.72     20.67 o 
   9   6   4       29.81       22.93     11.39 o 
  -4   7   4       35.52       23.76     19.29 o 
  -3   7   4       47.33       49.65     24.16 o 
  -2   7   4      240.05      189.51     80.97 o 
   0   7   4      836.33      805.47     43.29 o 
   1   7   4      175.18      196.37     24.45 o 
   2   7   4      456.98      479.60     29.55 o 
   3   7   4      890.17      885.39     31.34 o 
   4   7   4       75.51       57.85     14.86 o 
   5   7   4      501.88      547.29     24.50 o 
   6   7   4       34.56        7.16      7.98 o 
   7   7   4      742.18      750.05     43.90 o 
   8   7   4       22.65       25.52     10.99 o 
   9   7   4       84.51       78.15     16.19 o 
  -3   8   4      128.62      131.16     56.74 o 
  -2   8   4       47.90       37.70     22.48 o 
  -1   8   4      155.04      193.07     38.92 o 
   0   8   4        4.14       13.31     23.67 o 
   1   8   4        2.92       -6.63     12.73 o 
   2   8   4      519.87      471.99     31.40 o 
   3   8   4      285.68      300.59     27.43 o 
   4   8   4      164.23      208.19     23.21 o 
   5   8   4       40.83       14.52      8.80 o 
   6   8   4      312.52      282.48     20.90 o 
   7   8   4       48.26       49.50     10.42 o 
   8   8   4      118.90      129.85     13.88 o 
   9   8   4      217.98      256.81     44.11 o 
  -2   9   4       21.07       -7.03     28.61 o 
  -1   9   4       62.24       71.28     46.28 o 
   0   9   4        2.27       22.73     19.55 o 
   1   9   4      245.42      243.84     28.80 o 
   2   9   4       44.43       54.61     17.47 o 
   3   9   4       30.35       25.55     10.12 o 
   4   9   4      314.48      336.89     25.20 o 
   5   9   4       99.93       89.47     14.33 o 
   6   9   4       69.12       42.39     20.53 o 
   7   9   4       51.01       49.71     19.96 o 
   8   9   4      147.06      139.29     27.95 o 
   0  10   4      106.30       98.65     50.09 o 
   1  10   4       53.72       68.24     44.76 o 
   2  10   4        4.33       20.71     13.62 o 
   3  10   4      428.90      452.06     33.62 o 
   4  10   4        3.17        2.78      9.56 o 
   5  10   4      532.44      564.04     52.00 o 
   6  10   4       53.10       38.72     23.19 o 
   7  10   4       65.60       73.16     24.22 o 
   3  11   4      263.90      225.33     49.93 o 
   4  11   4      168.23      171.01     51.72 o 
   5  11   4      174.05      145.90     43.05 o 
  -5 -10   5      123.97      108.32     31.71 o 
  -4 -10   5       19.30       23.49     25.26 o 
  -3 -10   5        0.46       -0.25      2.92 o 
  -2 -10   5      217.60      273.91     82.69 o 
  -1 -10   5        0.17       47.04     37.54 o 
  -7  -9   5      177.50      188.72     42.50 o 
  -6  -9   5        0.08        2.90     17.39 o 
  -5  -9   5       63.00       84.40     40.58 o 
  -4  -9   5       98.62       87.42     33.89 o 
  -3  -9   5      470.09      385.98    122.06 o 
  -2  -9   5        1.96       -9.54     22.46 o 
  -1  -9   5      106.21      114.81     54.17 o 
   0  -9   5      207.87      268.30     63.58 o 
   1  -9   5       66.04       72.14     50.09 o 
  -8  -8   5      117.04       95.50     29.13 o 
  -7  -8   5        8.50        9.58     17.12 o 
  -6  -8   5      199.61      223.61     50.05 o 
  -5  -8   5       67.57       59.52     26.06 o 
  -4  -8   5      246.63      246.00     36.71 o 
  -3  -8   5      428.40      423.80     41.87 o 
  -2  -8   5        0.01       10.07     20.51 o 
  -1  -8   5      766.74      811.90     54.60 o 
   0  -8   5       13.66       12.64     30.60 o 
   1  -8   5      212.68      272.58     86.11 o 
   2  -8   5      145.66      143.99     57.21 o 
  -8  -7   5      110.23      112.72     43.53 o 
  -7  -7   5        0.23       44.68     28.11 o 
  -6  -7   5      125.29      135.00     26.62 o 
  -5  -7   5       42.39       -4.18     23.28 o 
  -4  -7   5      197.44      201.07     33.18 o 
  -3  -7   5      394.11      391.06     34.50 o 
  -2  -7   5      209.46      210.23     37.61 o 
  -1  -7   5      476.90      459.35     45.24 o 
   0  -7   5        3.75       -8.14     28.28 o 
   1  -7   5      950.60     1153.12    116.52 o 
   2  -7   5       41.37       40.68     33.74 o 
   3  -7   5      200.48      296.72     66.15 o 
   4  -7   5       92.46       80.02     51.42 o 
  -9  -6   5      151.44      158.44     34.75 o 
  -8  -6   5        6.29        1.13      7.83 o 
  -7  -6   5      307.79      258.69     28.41 o 
  -6  -6   5      127.51       84.82     23.43 o 
  -5  -6   5      510.74      477.82     37.72 o 
  -4  -6   5      788.71      795.47     18.66 o 
  -3  -6   5        0.23      -10.16     15.88 o 
  -2  -6   5      886.49     1031.72     51.18 o 
  -1  -6   5       28.87       15.36     29.06 o 
   0  -6   5      369.49      446.15     49.51 o 
   1  -6   5      661.04      671.93     67.86 o 
   2  -6   5        5.00       25.66     34.50 o 
   3  -6   5      590.72      564.73     66.91 o 
   4  -6   5        2.03        2.47     28.04 o 
   5  -6   5       92.84       90.29     52.46 o 
  -9  -5   5       21.90       18.64     14.58 o 
  -8  -5   5        3.31        6.21     11.56 o 
  -7  -5   5       97.85      107.38     27.28 o 
  -6  -5   5       86.28       71.48     12.90 o 
  -5  -5   5      733.57      773.98     20.32 o 
  -4  -5   5       10.73        2.65      7.95 o 
  -3  -5   5      172.68      194.34     19.38 o 
  -2  -5   5      403.87      434.79     33.58 o 
  -1  -5   5      241.55      192.73     32.59 o 
   0  -5   5      752.42      755.96     50.75 o 
   1  -5   5       14.58       42.22     25.46 o 
   2  -5   5      223.07      293.29     68.52 o 
   3  -5   5        5.64        5.23     34.69 o 
   4  -5   5      121.45       84.02     54.27 o 
   5  -5   5      142.55      166.42     49.99 o 
   6  -5   5       22.68       11.50     41.34 o 
  -9  -4   5        0.15       -4.87     14.17 o 
  -8  -4   5      112.77      145.09     33.76 o 
  -7  -4   5      298.47      315.32     31.72 o 
  -6  -4   5      321.47      372.11     20.09 o 
  -5  -4   5      622.80      610.93     25.20 o 
  -4  -4   5        5.91        4.72      6.02 o 
  -3  -4   5     1117.68     1107.14     35.73 o 
  -2  -4   5       20.99       -0.44     11.44 o 
  -1  -4   5     1242.90     1149.30     45.46 o 
   0  -4   5     1442.09     1353.88     49.39 o 
   1  -4   5      635.27      677.53     44.71 o 
   2  -4   5      542.56      613.49     57.46 o 
   3  -4   5       93.14       53.70     37.54 o 
   4  -4   5      559.54      537.93     64.63 o 
   6  -4   5      161.21      126.40     47.71 o 
  -9  -3   5        7.49        6.35     14.57 o 
  -8  -3   5       49.31       27.84     17.14 o 
  -7  -3   5       12.99       17.36     11.15 o 
  -6  -3   5      157.06      185.89     21.72 o 
  -5  -3   5      338.33      333.77     19.88 o 
  -4  -3   5      635.03      647.58     21.14 o 
  -3  -3   5      406.29      417.60     20.54 o 
  -2  -3   5        9.85       14.65     12.79 o 
  -1  -3   5     1783.96     1729.21     39.67 o 
   0  -3   5      196.94      188.15     32.45 o 
   1  -3   5       18.78       -9.93     22.66 o 
   2  -3   5      262.68      264.29     52.01 o 
   3  -3   5      583.90      636.96     61.21 o 
   4  -3   5      838.80      869.81     50.21 o 
   5  -3   5      141.39       86.01     46.95 o 
   6  -3   5       94.91      116.80     43.62 o 
   7  -3   5        4.46        4.09     23.00 o 
  -9  -2   5        9.72       18.38     17.38 o 
  -8  -2   5      139.64      143.37     35.51 o 
  -7  -2   5        5.55        6.36     11.33 o 
  -6  -2   5      618.52      704.76     30.93 o 
  -5  -2   5        4.27       11.91     11.41 o 
  -4  -2   5     2131.99     2267.22     35.68 o 
  -3  -2   5      107.97       98.08     27.28 o 
  -2  -2   5     1951.25     2150.25     39.41 o 
  -1  -2   5     4344.95     4685.07     66.64 o 
   0  -2   5     2005.21     1848.18     52.75 o 
   1  -2   5     4295.63     4461.23     81.21 o 
   2  -2   5      371.42      368.44     33.79 o 
   3  -2   5     1592.42     1711.71     58.62 o 
   4  -2   5        3.72        1.62     32.60 o 
   5  -2   5      320.36      333.19     34.22 o 
   6  -2   5       64.70       50.57     18.83 o 
   7  -2   5      109.23      108.06    136.67 o 
   8  -2   5       99.28       41.25     27.56 o 
  -9  -1   5       95.45       97.80     41.91 o 
  -8  -1   5       28.22        8.88     15.88 o 
  -7  -1   5       89.31       42.39     17.92 o 
  -6  -1   5        1.66       18.27     16.68 o 
  -5  -1   5      247.78      274.77     22.52 o 
  -4  -1   5      190.76      174.08     19.22 o 
  -3  -1   5      136.61       81.84     14.64 o 
  -2  -1   5      196.01      116.10     15.82 o 
  -1  -1   5     3230.00     3399.78     45.28 o 
   0  -1   5      272.83      225.87     29.88 o 
   1  -1   5       14.75       19.22     17.09 o 
   2  -1   5      867.57      740.93     37.72 o 
   3  -1   5      723.07      693.10     31.43 o 
   4  -1   5      209.61      225.53     42.86 o 
   5  -1   5      217.27      231.23     84.59 o 
   6  -1   5       59.93       28.13     17.35 o 
   7  -1   5      312.60      277.76     47.14 o 
   8  -1   5        7.85       -0.72     11.00 o 
  -8   0   5        0.74       11.60     16.63 o 
  -7   0   5        6.17        0.05     12.05 o 
  -6   0   5       35.30       12.12     13.93 o 
  -5   0   5      303.79      313.53     23.90 o 
  -4   0   5      353.01      391.43     24.93 o 
  -3   0   5      955.63      923.27     28.46 o 
  -2   0   5        3.09       -9.88     12.46 o 
  -1   0   5       82.16      128.75     17.93 o 
   0   0   5     7573.78     7487.99     80.14 o 
   1   0   5      159.23      191.66     27.56 o 
   2   0   5     1245.26     1356.11     36.22 o 
   3   0   5       12.83       10.01     10.85 o 
   4   0   5     1833.01     1697.80    111.96 o 
   5   0   5      286.38      287.88    122.22 o 
   6   0   5      408.09      346.52    139.99 o 
   7   0   5      392.28      510.45     98.60 o 
   8   0   5       39.04       43.00     23.20 o 
  -8   1   5       23.87       38.44     19.49 o 
  -7   1   5        2.27       11.95     15.57 o 
  -6   1   5      149.35      133.22     23.30 o 
  -5   1   5      131.91      163.24     28.19 o 
  -4   1   5      456.21      529.41     37.15 o 
  -3   1   5      244.94      248.10     27.21 o 
  -2   1   5      447.35      452.52     29.02 o 
  -1   1   5     1064.40     1069.52     27.76 o 
   0   1   5      315.54      352.65     32.00 o 
   1   1   5     2958.11     2606.97     41.34 o 
   2   1   5     1810.10     1604.47     23.92 o 
   3   1   5     2329.50     2646.68     63.01 o 
   4   1   5      557.91      612.06     46.95 o 
   5   1   5      121.07       50.47     33.64 o 
   6   1   5     1299.59     1282.09     63.11 o 
   7   1   5       62.38       28.12     15.30 o 
   8   1   5      154.84      153.64     35.39 o 
   9   1   5        6.63       21.92     13.15 o 
  -7   2   5       38.74       17.71     17.39 o 
  -6   2   5       29.23       38.28     25.28 o 
  -5   2   5        2.81       17.92     18.43 o 
  -4   2   5      281.31      311.37     31.38 o 
  -3   2   5        1.88        7.57     16.84 o 
  -2   2   5      728.79      637.91     39.63 o 
  -1   2   5      314.99      256.52     28.98 o 
   0   2   5      751.83      788.62     35.64 o 
   1   2   5      116.47       69.46     30.12 o 
   2   2   5       72.67      119.85     68.05 o 
   4   2   5     3227.97     3462.61     39.05 o 
   5   2   5     1196.94     1236.67     31.28 o 
   6   2   5       76.35       88.40     21.48 o 
   7   2   5       12.80       -1.57     11.52 o 
   8   2   5      372.47      383.38     30.70 o 
   9   2   5        0.65        2.09      6.90 o 
  -7   3   5       80.31       46.30     24.37 o 
  -6   3   5       57.91       56.73     20.78 o 
  -5   3   5      226.70      197.48     34.78 o 
  -4   3   5      550.35      600.71     39.60 o 
  -3   3   5      267.58      198.62     29.69 o 
  -2   3   5     1849.66     1965.41     54.23 o 
  -1   3   5      123.41      149.33     25.01 o 
   0   3   5     3232.24     3149.96     64.98 o 
   1   3   5      936.67      883.49     29.87 o 
   2   3   5      469.93      439.42     23.54 o 
   3   3   5     1825.39     1926.37    121.46 o 
   4   3   5      867.15      800.71     19.96 o 
   5   3   5      356.18      323.04     22.62 o 
   6   3   5       47.37       17.77     13.31 o 
   7   3   5      594.77      593.53     41.15 o 
   8   3   5       46.50       56.62     15.58 o 
   9   3   5       94.77       59.50     16.77 o 
  -6   4   5        0.08       -6.01     18.56 o 
  -5   4   5       49.49       39.92     18.65 o 
  -4   4   5       21.95       14.68     17.25 o 
  -3   4   5      183.79      197.79     26.78 o 
  -2   4   5      619.65      695.32     31.90 o 
  -1   4   5     1301.92     1334.95     39.18 o 
   0   4   5       12.69        0.40     12.57 o 
   1   4   5      148.47      124.61     18.52 o 
   2   4   5     1073.07     1006.16     29.47 o 
   3   4   5       70.74       66.00     10.97 o 
   4   4   5      489.50      396.63     13.62 o 
   5   4   5      208.72      201.11     20.53 o 
   6   4   5      895.59      881.50     36.78 o 
   7   4   5      269.31      276.95     27.94 o 
   8   4   5       42.98       28.79     14.98 o 
   9   4   5      257.80      283.33     29.98 o 
  -6   5   5        7.78       10.17     22.14 o 
  -5   5   5      159.23      212.23     41.80 o 
  -4   5   5        0.62       13.09     16.58 o 
  -3   5   5     1184.26     1297.71     67.94 o 
  -2   5   5        0.83        2.68     15.66 o 
  -1   5   5      370.40      324.00     34.28 o 
   0   5   5      566.92      597.41     32.41 o 
   1   5   5     1687.60     1879.82     42.27 o 
   2   5   5       16.14        5.66      9.83 o 
   3   5   5      170.60      135.44     19.02 o 
   4   5   5     2173.59     2254.13     34.70 o 
   5   5   5      222.12      201.54     16.37 o 
   6   5   5      735.46      799.13     31.26 o 
   7   5   5       35.31       36.69     23.47 o 
   8   5   5      226.98      257.94     32.60 o 
   9   5   5       95.45      126.95     24.59 o 
  -5   6   5        7.97       35.07     26.80 o 
  -4   6   5       42.62       41.28     24.63 o 
  -3   6   5        9.77        7.82     17.78 o 
  -2   6   5        1.82        8.37     15.62 o 
  -1   6   5       47.97       42.15     17.95 o 
   0   6   5      132.72      107.85     27.04 o 
   1   6   5      971.06      996.85     46.27 o 
   2   6   5       39.58       47.86     14.83 o 
   3   6   5      885.76      871.17     33.17 o 
   4   6   5        7.37        9.59      7.75 o 
   5   6   5      375.57      348.59     19.95 o 
   6   6   5      970.56     1061.10     26.76 o 
   7   6   5      310.65      284.99     32.24 o 
   8   6   5      445.62      475.71     41.44 o 
   9   6   5        4.81        4.27     10.31 o 
  -4   7   5      119.05      114.82     41.16 o 
  -3   7   5        5.35        0.42     16.87 o 
  -2   7   5      234.48      230.00     34.66 o 
  -1   7   5       51.48       33.16     18.73 o 
   0   7   5      917.68     1007.97     55.84 o 
   1   7   5      307.19      324.14     30.16 o 
   2   7   5       32.09       10.13     13.61 o 
   3   7   5     1026.64      998.37     32.62 o 
   4   7   5      640.31      642.29     29.38 o 
   5   7   5     2683.51     2937.15     55.72 o 
   6   7   5       43.88       42.64     13.71 o 
   7   7   5      250.00      273.21     38.45 o 
   8   7   5      186.90      155.70     37.12 o 
   9   7   5       60.73       30.02     11.30 o 
  -3   8   5       39.89       32.09     19.98 o 
  -2   8   5       78.14       94.25     29.11 o 
  -1   8   5       71.73       51.96     20.55 o 
   0   8   5      704.21      781.24     58.24 o 
   1   8   5       22.44       23.97     16.80 o 
   2   8   5     1258.08     1321.87     80.59 o 
   3   8   5        3.50        7.34     11.06 o 
   4   8   5      801.06      795.16     33.03 o 
   5   8   5      587.90      597.58     27.77 o 
   6   8   5       84.51       77.40     13.60 o 
   7   8   5      716.85      814.46     66.17 o 
   8   8   5        4.25       -3.15      6.57 o 
   9   8   5      142.94      153.60     28.49 o 
  -1   9   5      147.28      170.42     32.63 o 
   0   9   5       77.08       90.14     28.57 o 
   1   9   5        6.62        5.04     15.02 o 
   2   9   5      166.49      170.49     22.91 o 
   3   9   5       52.64       21.10     11.25 o 
   4   9   5      160.10      180.49     21.17 o 
   5   9   5      324.04      345.42     21.24 o 
   6   9   5      198.93      191.69     32.05 o 
   7   9   5       48.84       17.13     12.14 o 
   8   9   5       58.00       46.05     10.45 o 
   0  10   5       16.93       35.81     22.84 o 
   1  10   5      133.87      137.67     30.32 o 
   2  10   5        8.64       27.04     17.84 o 
   3  10   5      134.35      139.39     19.95 o 
   4  10   5      124.81      139.33     21.16 o 
   5  10   5        1.37       -1.72      6.33 o 
   6  10   5      221.51      228.30     38.33 o 
   7  10   5        1.14        9.87     12.86 o 
   3  11   5       92.81      125.63     31.29 o 
   4  11   5        7.46       11.02      7.70 o 
   5  11   5        7.40       -4.67     17.96 o 
  -4 -10   6       97.61       58.80     25.84 o 
  -3 -10   6       58.03       24.73     19.20 o 
  -2 -10   6       42.43       30.13     32.50 o 
  -7  -9   6      207.13      245.15     50.53 o 
  -6  -9   6        0.33       -9.83     18.06 o 
  -5  -9   6       77.14       52.50     24.11 o 
  -4  -9   6       80.96      110.27     31.22 o 
  -3  -9   6       27.58        5.11     21.24 o 
  -2  -9   6      191.65      215.27     52.27 o 
  -1  -9   6        1.09       14.26     31.46 o 
   0  -9   6      153.60      111.58     52.75 o 
  -7  -8   6       20.99       33.07     22.53 o 
  -6  -8   6        0.63       10.12     19.29 o 
  -5  -8   6      474.55      473.47     47.40 o 
  -4  -8   6       35.93       39.34     26.31 o 
  -3  -8   6      415.16      441.59     37.35 o 
  -2  -8   6        4.20       -1.56     22.74 o 
  -1  -8   6      206.11      203.67     53.03 o 
   0  -8   6       17.58      -17.39     27.47 o 
   1  -8   6        3.24       -1.24     30.41 o 
   2  -8   6       71.19       62.06     36.40 o 
  -8  -7   6       88.42      105.80     29.04 o 
  -7  -7   6        2.10        6.64     18.41 o 
  -6  -7   6       10.04       18.99     18.29 o 
  -5  -7   6       33.92        8.77     19.44 o 
  -4  -7   6       26.32       15.24     19.67 o 
  -3  -7   6      143.90      124.46     28.05 o 
  -2  -7   6        7.75       -1.06     12.43 o 
  -1  -7   6      473.36      476.60     80.17 o 
   0  -7   6      110.42       69.57     34.02 o 
   1  -7   6      539.25      555.42     61.30 o 
   2  -7   6        1.71        0.57     30.22 o 
   3  -7   6       94.74      105.30     46.85 o 
  -8  -6   6       54.01       54.99     18.50 o 
  -7  -6   6        2.23        3.29      7.23 o 
  -6  -6   6      311.03      346.64     40.83 o 
  -5  -6   6      189.05      181.80     14.83 o 
  -4  -6   6      910.30      914.70     29.97 o 
  -3  -6   6      137.29      133.24     22.72 o 
  -2  -6   6     1066.81     1161.02     46.82 o 
  -1  -6   6      273.47      342.40     40.90 o 
   0  -6   6      188.82      211.75     46.59 o 
   1  -6   6      284.84      274.57     62.44 o 
   2  -6   6        8.51       68.14     34.21 o 
   3  -6   6      488.98      623.27     80.78 o 
   4  -6   6        0.80       10.74     30.60 o 
  -9  -5   6        2.40        3.15     10.43 o 
  -8  -5   6        3.98        6.29     12.41 o 
  -7  -5   6       92.20       65.67     20.16 o 
  -6  -5   6        7.75        7.19      7.50 o 
  -5  -5   6      265.06      268.69     16.54 o 
  -4  -5   6       49.66       41.73     14.76 o 
  -3  -5   6        2.30        8.86     11.23 o 
  -2  -5   6      122.96      153.16     27.69 o 
  -1  -5   6       39.29       17.18     22.58 o 
   0  -5   6      504.68      575.09     48.47 o 
   1  -5   6      172.68      218.78     58.16 o 
   2  -5   6      526.13      466.27     58.92 o 
   3  -5   6      179.75      207.95     50.75 o 
   4  -5   6        0.81       18.91     30.98 o 
   5  -5   6      184.71      206.24     53.79 o 
  -9  -4   6       46.56       25.22     14.39 o 
  -8  -4   6       16.16       16.70     17.40 o 
  -7  -4   6      219.48      225.57     21.65 o 
  -6  -4   6      174.78      182.47     19.15 o 
  -5  -4   6       37.75       30.21     11.31 o 
  -4  -4   6      140.90      130.18     18.02 o 
  -3  -4   6      640.35      684.34     28.32 o 
  -2  -4   6      750.91      805.16     40.46 o 
  -1  -4   6      715.70      765.67     40.48 o 
   0  -4   6      736.68      748.38     41.16 o 
   1  -4   6       44.36       63.27     28.02 o 
   2  -4   6      337.08      299.38     54.36 o 
   3  -4   6      149.23      227.43     56.07 o 
   4  -4   6      350.22      288.54     51.32 o 
   5  -4   6      136.60      153.49     59.02 o 
   6  -4   6      146.18      116.61     35.35 o 
  -9  -3   6        0.57       -1.46     14.11 o 
  -8  -3   6       16.14       25.68     18.81 o 
  -7  -3   6       14.06        1.16     10.28 o 
  -6  -3   6      173.80      200.25     22.05 o 
  -5  -3   6      210.53      248.11     19.53 o 
  -4  -3   6       14.35        9.71      9.78 o 
  -3  -3   6      273.51      249.48     19.52 o 
  -2  -3   6      501.09      508.10     26.61 o 
  -1  -3   6     1747.38     1813.10     42.41 o 
   0  -3   6       27.74       46.78     25.03 o 
   1  -3   6      783.29      788.94     39.61 o 
   2  -3   6     1039.14     1187.05     57.18 o 
   3  -3   6      947.57      945.08     67.57 o 
   4  -3   6      427.22      476.91     66.15 o 
   5  -3   6       45.15       -4.75     30.98 o 
   6  -3   6      180.74      175.73     56.17 o 
   7  -3   6       37.83       34.97     27.37 o 
  -9  -2   6        1.59        8.89     14.47 o 
  -8  -2   6      198.50      235.39     25.04 o 
  -7  -2   6      151.15      137.68     18.81 o 
  -6  -2   6      225.29      265.74     25.03 o 
  -5  -2   6       60.45       47.07     14.79 o 
  -4  -2   6      376.45      386.59     21.46 o 
  -3  -2   6      997.63     1103.15     29.49 o 
  -2  -2   6      383.58      368.95     22.07 o 
  -1  -2   6     2504.44     2531.66     52.50 o 
   0  -2   6       47.42       31.08     16.67 o 
   1  -2   6     1528.84     1462.05     47.68 o 
   2  -2   6       13.21       11.18     18.85 o 
   3  -2   6      460.88      514.26     49.71 o 
   4  -2   6      884.84     1071.67     74.70 o 
   5  -2   6      389.00      390.52     51.32 o 
   6  -2   6      278.33      331.80     35.28 o 
   7  -2   6       45.31       36.50     30.41 o 
  -8  -1   6        3.25        2.88     13.08 o 
  -7  -1   6       16.17       16.85     13.10 o 
  -6  -1   6      482.33      513.80     29.21 o 
  -5  -1   6      354.63      345.88     25.23 o 
  -4  -1   6      424.59      470.75     23.50 o 
  -3  -1   6      296.61      313.04     18.86 o 
  -2  -1   6     2909.58     3268.60     51.07 o 
  -1  -1   6        2.22        0.69      7.47 o 
   0  -1   6     1496.85     1394.83     33.42 o 
   1  -1   6      465.16      430.73     23.33 o 
   2  -1   6      609.97      559.01     26.32 o 
   3  -1   6     1343.57     1392.94     51.25 o 
   4  -1   6      217.42      277.90     53.13 o 
   5  -1   6       63.67       58.07     41.82 o 
   6  -1   6      203.39      155.20     42.67 o 
   7  -1   6      215.03      256.13     34.85 o 
   8  -1   6       68.43       72.05     24.98 o 
  -8   0   6        3.06       23.83     17.56 o 
  -7   0   6      226.46      177.77     24.88 o 
  -6   0   6        7.21       -5.07     13.66 o 
  -5   0   6      284.87      311.72     26.82 o 
  -4   0   6      672.88      736.71     32.02 o 
  -3   0   6       75.85       45.66     14.26 o 
  -2   0   6     2554.02     2756.49     48.50 o 
  -1   0   6       79.69       43.50     11.93 o 
   0   0   6     5126.66     5402.44     59.66 o 
   1   0   6       83.90       81.90     15.00 o 
   2   0   6     2825.59     2693.23     65.01 o 
   3   0   6      177.11      261.92     32.15 o 
   4   0   6       85.65       53.79     34.12 o 
   5   0   6     1003.92     1058.27     62.63 o 
   6   0   6      400.71      320.10    115.09 o 
   7   0   6      281.64      237.86     40.01 o 
   8   0   6        0.33       -6.92     14.68 o 
  -8   1   6       12.49        4.52     19.06 o 
  -7   1   6      199.49      247.55     40.62 o 
  -6   1   6        5.09       -2.27     12.72 o 
  -5   1   6      581.43      617.84     32.14 o 
  -4   1   6      167.32      170.69     22.71 o 
  -3   1   6      665.37      659.37     29.09 o 
  -2   1   6      418.68      503.60     24.33 o 
  -1   1   6      664.02      605.07     24.10 o 
   0   1   6     2061.14     2086.50     43.35 o 
   1   1   6     2540.81     2752.97     39.13 o 
   2   1   6      843.71      957.29     19.83 o 
   3   1   6     1141.46     1038.13     36.21 o 
   4   1   6     1298.10     1185.25     40.77 o 
   5   1   6        0.62       14.16     15.59 o 
   6   1   6      667.14      707.48     49.52 o 
   7   1   6       93.21       79.83     39.06 o 
   8   1   6      167.06      108.80     35.76 o 
   9   1   6      112.26      108.06     25.19 o 
  -7   2   6        0.01       -9.60     22.43 o 
  -6   2   6       47.66       49.10     23.90 o 
  -5   2   6        1.79      -14.03     17.38 o 
  -4   2   6       10.58       10.77     18.18 o 
  -3   2   6      153.36      190.49     27.88 o 
  -2   2   6        9.69       11.56     20.25 o 
  -1   2   6     1433.74     1405.68     46.40 o 
   0   2   6      414.36      458.11     39.69 o 
   1   2   6     1708.85     1588.26     31.22 o 
   2   2   6      469.85      357.26    100.65 o 
   5   2   6      542.33      482.77     22.79 o 
   6   2   6      719.29      703.08     31.08 o 
   7   2   6       21.22       17.00     11.31 o 
   8   2   6      313.85      367.34     38.04 o 
   9   2   6       26.40       31.84     12.67 o 
  -7   3   6        3.02       -2.49     15.27 o 
  -6   3   6        6.16       -4.38     18.04 o 
  -5   3   6        3.66        1.46     16.78 o 
  -4   3   6      184.15      251.71     32.69 o 
  -3   3   6       68.29       71.04     25.03 o 
  -2   3   6        6.56        7.08     17.16 o 
  -1   3   6      101.51      106.60     27.28 o 
   0   3   6       44.23       47.54     18.31 o 
   1   3   6     1956.48     2002.93     38.72 o 
   2   3   6        2.10       17.06      9.97 o 
   3   3   6     4741.63     4987.62    105.02 o 
   5   3   6     1048.82     1113.79     23.58 o 
   6   3   6      499.03      549.75     25.83 o 
   7   3   6      420.34      384.40     29.17 o 
   8   3   6      427.18      415.77     41.25 o 
   9   3   6       29.07       18.41      8.29 o 
  -6   4   6       26.76       41.91     19.41 o 
  -5   4   6      250.94      249.42     34.85 o 
  -4   4   6       45.62       50.42     18.78 o 
  -3   4   6      142.28      104.36     25.04 o 
  -2   4   6      760.90      849.40     37.84 o 
  -1   4   6      286.80      287.13     26.47 o 
   0   4   6     3593.83     3980.84     64.63 o 
   1   4   6     1096.70     1102.02     36.82 o 
   2   4   6     2025.59     2169.62     36.79 o 
   3   4   6      279.18      339.27     18.03 o 
   4   4   6      557.09      500.77    103.21 o 
   5   4   6      613.16      608.07     18.25 o 
   6   4   6      210.19      206.71     19.20 o 
   7   4   6      747.50      660.98     29.27 o 
   8   4   6        6.37        3.63      7.98 o 
   9   4   6      171.83      162.60     23.48 o 
  -5   5   6       34.77       17.37     17.90 o 
  -4   5   6       58.28       30.77     17.22 o 
  -3   5   6      409.96      441.78     51.91 o 
  -2   5   6        7.68       23.02     16.48 o 
  -1   5   6      348.58      314.32     39.81 o 
   0   5   6      370.25      364.63     32.49 o 
   1   5   6       75.79       74.22     20.25 o 
   2   5   6      916.14      944.03     30.96 o 
   3   5   6      277.03      307.04     21.33 o 
   4   5   6      858.70      960.54     22.21 o 
   5   5   6      166.33      160.66     33.33 o 
   6   5   6      207.13      204.12     21.45 o 
   7   5   6      101.75      112.72     24.43 o 
   8   5   6        1.37       -0.76      9.22 o 
   9   5   6      117.00      116.45     15.98 o 
  -5   6   6       28.32       20.68     25.42 o 
  -4   6   6       94.61       61.83     23.73 o 
  -3   6   6       16.30       30.64     20.73 o 
  -2   6   6       58.75       34.34     21.91 o 
  -1   6   6      307.34      352.08     43.05 o 
   0   6   6      442.37      509.50     47.34 o 
   1   6   6      410.95      489.26     56.07 o 
   2   6   6       64.95       60.22     22.70 o 
   3   6   6      867.37      829.88     36.08 o 
   4   6   6      307.96      247.11     22.53 o 
   5   6   6       35.99       27.86     10.16 o 
   6   6   6      375.44      383.55     28.94 o 
   7   6   6       63.65       52.42     15.74 o 
   8   6   6      523.14      538.74     37.01 o 
   9   6   6      118.35      123.11     21.15 o 
  -4   7   6       59.34       64.12     30.28 o 
  -3   7   6      101.99       89.02     31.16 o 
  -2   7   6       39.56       26.87     14.47 o 
  -1   7   6      201.26      215.88     39.22 o 
   1   7   6        6.08       19.58     18.09 o 
   2   7   6       56.05       51.67     24.18 o 
   3   7   6      168.60      177.41     22.28 o 
   4   7   6       79.08       54.97     17.38 o 
   5   7   6      860.47      900.78     30.70 o 
   6   7   6       93.23       61.19     12.92 o 
   7   7   6       41.28       34.82     13.14 o 
   8   7   6      180.64      207.03     48.74 o 
   9   7   6       19.10       12.66      7.82 o 
  -3   8   6        0.43       11.61     18.14 o 
  -2   8   6       22.61       24.18     18.11 o 
  -1   8   6       12.32        4.89     16.10 o 
   0   8   6      175.59      162.05     26.87 o 
   1   8   6       44.93       51.65     21.98 o 
   2   8   6      282.99      289.18     30.00 o 
   3   8   6      842.70      846.89     33.83 o 
   4   8   6      306.65      287.04     22.50 o 
   5   8   6      155.20      167.42     19.20 o 
   6   8   6        8.90        0.09      6.96 o 
   7   8   6      378.65      419.33     28.93 o 
   8   8   6      110.02      102.94     18.16 o 
   9   8   6       86.72       68.69     15.18 o 
  -1   9   6       56.95       91.66     27.32 o 
   0   9   6      217.64      256.15     34.07 o 
   1   9   6        0.54       -5.88     13.55 o 
   2   9   6      240.65      206.76     26.79 o 
   3   9   6        0.49        4.28     10.99 o 
   4   9   6      392.48      385.61     25.72 o 
   5   9   6      110.25       95.24     16.81 o 
   6   9   6      198.80      200.80     33.36 o 
   7   9   6      193.02      207.91     20.30 o 
   8   9   6        2.63        1.26      5.87 o 
   1  10   6       29.84       25.40     17.72 o 
   2  10   6      147.07      140.58     26.67 o 
   3  10   6       12.32       17.85     12.38 o 
   4  10   6      579.71      599.00     34.86 o 
   5  10   6        4.53       -3.66      6.71 o 
   6  10   6      422.29      416.21     37.40 o 
   7  10   6       25.82        9.95      5.74 o 
   4  11   6       50.61       28.91     19.06 o 
  -6  -9   7        6.34      -16.32     18.41 o 
  -5  -9   7       48.56       63.20     27.95 o 
  -4  -9   7       30.12       49.58     26.64 o 
  -3  -9   7       12.29       11.10     10.60 o 
  -2  -9   7      292.59      342.66     40.81 o 
  -1  -9   7       19.25       32.12     34.59 o 
   0  -9   7      124.29      124.79     57.02 o 
  -7  -8   7       22.04       11.42     18.43 o 
  -6  -8   7       43.35       35.63     30.56 o 
  -5  -8   7      220.89      264.71     54.44 o 
  -4  -8   7       36.35       30.76     10.56 o 
  -3  -8   7      152.62      172.00     28.58 o 
  -2  -8   7       56.32       50.01     19.83 o 
  -1  -8   7        6.74       33.93     29.46 o 
   0  -8   7       92.21       85.25     37.83 o 
   1  -8   7       75.34       50.56     35.74 o 
   2  -8   7      132.71      146.17     62.63 o 
  -8  -7   7        6.54       13.24     21.80 o 
  -7  -7   7       42.71       42.05     24.43 o 
  -6  -7   7      247.02      293.52     57.58 o 
  -5  -7   7      180.42      179.47     29.58 o 
  -4  -7   7       97.65       90.58     22.06 o 
  -3  -7   7      329.78      335.55     36.12 o 
  -2  -7   7        1.43        0.40     12.34 o 
  -1  -7   7      328.63      287.40     55.60 o 
   0  -7   7      208.67      271.15     50.09 o 
   1  -7   7      349.96      362.77     63.87 o 
   2  -7   7      140.76      184.95     61.30 o 
   3  -7   7        4.33       -2.28     27.85 o 
  -8  -6   7       66.20       38.22     15.00 o 
  -7  -6   7       19.16       12.40     12.94 o 
  -6  -6   7       98.06      134.63     15.78 o 
  -5  -6   7      259.24      270.46     19.83 o 
  -4  -6   7      357.60      346.09     21.97 o 
  -3  -6   7      200.29      169.66     24.52 o 
  -2  -6   7        9.60       27.16     20.06 o 
  -1  -6   7     1086.23     1088.78     62.99 o 
   0  -6   7       12.60       49.04     49.14 o 
   1  -6   7      306.18      372.46     55.98 o 
   2  -6   7       37.27       60.92     35.55 o 
   3  -6   7      196.98      167.75     60.83 o 
   4  -6   7       56.83       51.99     32.12 o 
  -8  -5   7        0.52        8.34      8.44 o 
  -7  -5   7       12.85        1.23      7.05 o 
  -6  -5   7      537.89      547.81     43.40 o 
  -5  -5   7      118.96      126.82     20.64 o 
  -4  -5   7      680.74      716.03     29.43 o 
  -3  -5   7       93.80       65.86     24.60 o 
  -2  -5   7      646.49      720.10     43.18 o 
  -1  -5   7      135.62      115.45     31.96 o 
   0  -5   7      207.21      164.28     49.23 o 
   1  -5   7      533.52      608.54     70.14 o 
   2  -5   7       15.92       -0.95     32.98 o 
   3  -5   7      532.14      600.46     73.09 o 
   4  -5   7       14.02       38.21     30.60 o 
   5  -5   7      117.51       92.19     35.93 o 
  -8  -4   7       39.30       19.55     12.22 o 
  -7  -4   7      213.78      218.74     19.72 o 
  -6  -4   7       32.30       27.56     11.70 o 
  -5  -4   7       49.58       43.23     15.89 o 
  -4  -4   7      696.45      715.22     29.03 o 
  -3  -4   7       31.27       28.39     16.68 o 
  -2  -4   7     1528.81     1539.43     58.52 o 
  -1  -4   7       70.46       32.97     16.68 o 
   0  -4   7      629.09      732.20     54.65 o 
   1  -4   7       96.68      109.58     41.91 o 
   2  -4   7      291.36      213.94     48.47 o 
   3  -4   7      143.05       90.48     37.35 o 
   4  -4   7       22.99       54.08     42.96 o 
   5  -4   7      201.61      242.16     72.52 o 
   6  -4   7       10.24       -9.31     23.57 o 
  -8  -3   7      113.83       90.48     21.82 o 
  -7  -3   7       20.08        9.83     11.37 o 
  -6  -3   7       48.53       48.32     18.02 o 
  -5  -3   7      514.13      572.45     25.57 o 
  -4  -3   7       33.91       43.02     13.92 o 
  -3  -3   7     2112.18     2326.49     38.22 o 
  -2  -3   7        6.24       10.41     17.39 o 
  -1  -3   7      261.01      258.41     97.04 o 
   0  -3   7     1253.65     1232.09     44.79 o 
   1  -3   7       57.75       56.31     30.32 o 
   2  -3   7     1914.93     2290.85   1631.18 o 
   3  -3   7        0.11      -26.33     28.99 o 
   4  -3   7      830.86      812.50     64.15 o 
   5  -3   7        3.19      -19.01     27.94 o 
   6  -3   7      132.05      148.83     48.76 o 
   7  -3   7      114.96       38.87     26.04 o 
  -8  -2   7       76.51      101.84     21.19 o 
  -7  -2   7        3.63        8.46     12.67 o 
  -6  -2   7       20.57        8.13     12.14 o 
  -5  -2   7      231.88      252.53     23.09 o 
  -4  -2   7       87.84       80.31     14.31 o 
  -3  -2   7      118.86       85.43     17.32 o 
  -2  -2   7      103.58       80.77     15.92 o 
  -1  -2   7       10.66       12.23     13.35 o 
   0  -2   7       49.61       62.32     16.44 o 
   1  -2   7      407.53      391.99     34.85 o 
   2  -2   7       42.43        2.76     25.76 o 
   3  -2   7      180.95      226.20     43.24 o 
   4  -2   7      285.24      347.56     48.66 o 
   5  -2   7       18.23        3.99     24.90 o 
   6  -2   7      285.59      278.47     55.31 o 
   7  -2   7        1.57       25.57     32.31 o 
  -8  -1   7        0.77        8.09     12.16 o 
  -7  -1   7       14.62       19.96     14.15 o 
  -6  -1   7        5.16        3.33     12.25 o 
  -5  -1   7        2.12       12.24     13.62 o 
  -4  -1   7      100.45      120.59     21.92 o 
  -3  -1   7      319.43      325.48     19.70 o 
  -2  -1   7        5.81       14.05     11.56 o 
  -1  -1   7     1187.29     1163.54     31.81 o 
   0  -1   7      313.23      300.58     24.39 o 
   1  -1   7     1991.66     2063.48     49.11 o 
   2  -1   7      169.43      165.36     22.91 o 
   3  -1   7     1847.43     1972.61     59.02 o 
   4  -1   7      260.03      271.72     49.99 o 
   5  -1   7      657.04      695.50     55.69 o 
   6  -1   7      591.07      636.10     67.38 o 
   7  -1   7      106.51       77.03     28.59 o 
   8  -1   7       87.38       83.52     41.20 o 
  -8   0   7        6.93        8.38     15.83 o 
  -7   0   7       91.31       94.32     27.92 o 
  -6   0   7       17.14       13.70     13.97 o 
  -5   0   7       81.61       61.71     17.78 o 
  -4   0   7      654.78      772.97     34.81 o 
  -3   0   7      970.82     1087.26     35.21 o 
  -2   0   7      707.86      703.15     27.32 o 
  -1   0   7      681.50      800.53     24.07 o 
   0   0   7      467.83      441.88     22.03 o 
   1   0   7      241.21      252.21     18.56 o 
   2   0   7      189.71      190.64     18.71 o 
   3   0   7     1020.85     1039.57     32.83 o 
   4   0   7       65.31       55.03     22.90 o 
   5   0   7      789.58      841.39     55.41 o 
   6   0   7       20.65       34.21     25.38 o 
   7   0   7      124.38      151.78     39.63 o 
   8   0   7       57.51       33.90     16.64 o 
  -7   1   7       43.70       37.12     19.60 o 
  -6   1   7       26.23        7.13     14.45 o 
  -5   1   7      319.42      353.41     29.03 o 
  -4   1   7       13.58        2.80     13.68 o 
  -3   1   7       92.65       80.93     18.23 o 
  -2   1   7      869.89      862.00     32.07 o 
  -1   1   7     1649.67     1614.31     42.83 o 
   0   1   7     2361.11     2401.81     48.70 o 
   1   1   7       54.27       40.88     12.83 o 
   2   1   7      477.21      442.98     15.67 o 
   3   1   7       78.48       95.28     14.65 o 
   4   1   7      309.33      232.28     28.13 o 
   5   1   7      506.92      553.13     42.20 o 
   6   1   7       29.80       26.71     34.97 o 
   7   1   7      188.52      197.11     37.92 o 
   8   1   7        3.61        0.80      7.90 o 
   9   1   7       50.09       28.63     11.76 o 
  -7   2   7        6.41        4.40     17.14 o 
  -6   2   7       60.63       37.45     19.56 o 
  -5   2   7      108.41       89.38     27.82 o 
  -4   2   7       13.18       25.52     23.73 o 
  -3   2   7     1634.79     1840.26     57.73 o 
  -2   2   7      125.47       83.69     20.28 o 
  -1   2   7     1289.79     1404.99     34.66 o 
   0   2   7      695.43      845.01     28.19 o 
   1   2   7      620.48      601.59     20.16 o 
   2   2   7      241.07      228.31     15.88 o 
   3   2   7       19.94       -7.32     31.08 o 
   4   2   7     1722.68     1785.62     25.57 o 
   5   2   7      180.57      182.00     24.62 o 
   6   2   7      413.77      458.38     40.77 o 
   7   2   7        6.72       13.73     12.39 o 
   8   2   7      186.21      166.31     38.74 o 
   9   2   7      104.13      119.85     22.75 o 
  -7   3   7        0.08        5.96     16.68 o 
  -6   3   7        3.01       13.62     16.69 o 
  -5   3   7       70.57      107.15     27.09 o 
  -4   3   7       42.86       43.34     23.65 o 
  -3   3   7       88.94      144.22     36.63 o 
  -2   3   7       22.92        7.09     17.75 o 
  -1   3   7      213.47      188.08     28.70 o 
   0   3   7        4.77      -28.16     18.77 o 
   1   3   7       86.03       67.49     24.17 o 
   2   3   7        5.47        3.75      4.14 o 
   3   3   7      880.46      934.63     57.40 o 
   4   3   7      136.10      189.99     44.86 o 
   6   3   7      296.00      346.29     17.26 o 
   7   3   7       57.59       31.04     10.45 o 
   8   3   7      389.80      421.70     39.00 o 
   9   3   7        1.35        2.26      7.48 o 
  -6   4   7       43.82       27.43     20.29 o 
  -5   4   7       75.03       34.63     42.82 o 
  -4   4   7      152.63      174.00     33.72 o 
  -3   4   7       34.77       62.67     26.90 o 
  -2   4   7      361.48      397.08     35.34 o 
  -1   4   7      130.05      135.11     27.09 o 
   0   4   7      667.24      632.40     27.22 o 
   1   4   7      620.19      615.99     26.71 o 
   2   4   7     1755.18     1826.50     41.39 o 
   3   4   7      707.82      590.39    112.81 o 
   4   4   7       71.65       59.21     29.94 o 
   5   4   7     1263.42     1309.56     65.48 o 
   6   4   7       40.52       35.64      6.56 o 
   7   4   7     1207.54     1171.09     37.61 o 
   8   4   7       31.49       51.33     15.35 o 
   9   4   7       55.08       35.45     15.87 o 
  -5   5   7       10.37       -0.62     18.00 o 
  -4   5   7       36.49       35.63     19.53 o 
  -3   5   7      225.50      229.54     38.73 o 
  -2   5   7       22.22        8.80     18.79 o 
  -1   5   7      188.31      156.84     36.36 o 
   0   5   7      203.01      228.37     33.62 o 
   1   5   7       12.74       15.92      8.95 o 
   2   5   7      567.81      541.28     29.41 o 
   3   5   7       46.44       39.91     15.67 o 
   4   5   7      142.55      118.98     11.22 o 
   5   5   7      851.82      815.64     89.62 o 
   6   5   7      388.57      337.49    135.81 o 
   7   5   7      258.52      268.77     21.70 o 
   8   5   7       12.40       -0.89      4.86 o 
   9   5   7      247.67      279.99     47.62 o 
  -4   6   7        3.14        1.22     11.90 o 
  -3   6   7       29.98       34.14     19.63 o 
  -2   6   7      171.28      192.27     40.49 o 
  -1   6   7      848.57      859.13     55.49 o 
   0   6   7      720.06      801.36     47.68 o 
   1   6   7      339.74      339.03     38.93 o 
   2   6   7     1902.37     2141.07     80.11 o 
   3   6   7        0.33       -6.76     13.40 o 
   4   6   7     1345.72     1404.12     34.85 o 
   5   6   7      532.62      563.59     24.24 o 
   6   6   7     1085.45     1093.53     62.63 o 
   7   6   7      472.14      510.36     47.85 o 
   8   6   7      126.96      106.79     25.64 o 
   9   6   7      162.56      142.44     22.18 o 
  -3   7   7       24.95       32.64     16.85 o 
  -2   7   7      165.30      130.21     51.13 o 
  -1   7   7      109.77      148.93     47.24 o 
   0   7   7       37.53       34.25     19.87 o 
   1   7   7      268.66      272.34     28.88 o 
   2   7   7        1.31       23.24     22.84 o 
   3   7   7      414.77      433.94     46.52 o 
   4   7   7      252.14      279.38     26.81 o 
   5   7   7      339.23      363.56     18.19 o 
   6   7   7      373.04      415.21     27.28 o 
   7   7   7        6.08        8.04      3.60 o 
   8   7   7      337.85      443.28     91.67 o 
   9   7   7        5.58        8.75      6.62 o 
  -2   8   7      252.48      228.55     46.58 o 
  -1   8   7       32.73       39.50     18.28 o 
   0   8   7       80.98       87.48     25.39 o 
   1   8   7        3.95        5.73     15.17 o 
   2   8   7       53.05       46.73     17.08 o 
   3   8   7      442.65      457.43     48.61 o 
   4   8   7       23.22        9.57     14.16 o 
   5   8   7       19.17       12.49     12.07 o 
   6   8   7      380.57      414.99     22.75 o 
   7   8   7       68.29       64.30     30.40 o 
   8   8   7      146.81      128.29     38.59 o 
  -1   9   7        0.71        4.56     17.02 o 
   0   9   7       43.74       54.62     31.22 o 
   1   9   7       33.45       26.88     19.27 o 
   2   9   7      635.39      652.77     48.04 o 
   3   9   7       86.87      117.91     25.27 o 
   4   9   7       93.62       89.70     19.75 o 
   5   9   7       62.77       38.24     18.06 o 
   6   9   7        4.38        4.30      6.04 o 
   7   9   7      398.52      435.56    100.83 o 
   8   9   7        0.36       -2.24      6.01 o 
   1  10   7       49.44       33.67     17.53 o 
   2  10   7      240.35      246.23     43.16 o 
   3  10   7       28.62       43.41     18.57 o 
   4  10   7       93.03       92.19     20.83 o 
   5  10   7      149.61      140.36     18.26 o 
   6  10   7      194.00      178.73     26.64 o 
   7  10   7      134.21      116.36     21.05 o 
  -5  -9   8        2.76       28.61     41.44 o 
  -4  -9   8       60.85       32.12     31.36 o 
  -3  -9   8       89.33       58.32     18.45 o 
  -2  -9   8      180.10      136.37     35.24 o 
  -1  -9   8       10.89       16.44     31.93 o 
  -7  -8   8        5.36       18.85     19.64 o 
  -6  -8   8      102.06       83.90     31.41 o 
  -5  -8   8        5.21       -8.41     18.27 o 
  -4  -8   8      109.59       76.76     26.78 o 
  -3  -8   8        1.17        8.19      6.58 o 
  -2  -8   8      127.14      125.93     34.98 o 
  -1  -8   8       98.22       58.92     41.82 o 
   0  -8   8       74.26       32.88     30.79 o 
   1  -8   8       73.23       49.80     35.74 o 
  -7  -7   8      103.08      124.75     35.04 o 
  -6  -7   8       29.11       21.72      8.39 o 
  -5  -7   8       26.73       26.04      9.31 o 
  -4  -7   8      151.92      143.55     19.81 o 
  -3  -7   8      400.01      408.16     36.81 o 
  -2  -7   8       50.20       34.91     16.86 o 
  -1  -7   8       67.91       63.39     34.40 o 
   0  -7   8      301.11      369.23     60.54 o 
   1  -7   8       36.80       13.02     31.27 o 
   2  -7   8      139.22      142.09     48.57 o 
   3  -7   8       11.43       24.90     32.22 o 
  -8  -6   8       27.96       23.80     11.98 o 
  -7  -6   8       24.70       32.28     15.90 o 
  -6  -6   8       65.35       69.83     16.91 o 
  -5  -6   8        5.18       16.00      9.51 o 
  -4  -6   8       45.80       39.63     16.18 o 
  -3  -6   8        9.56        1.13     12.33 o 
  -2  -6   8      228.54      217.53     37.01 o 
  -1  -6   8      221.61      211.80     27.83 o 
   0  -6   8       10.55      -31.17     29.94 o 
   1  -6   8       58.53       55.79     32.41 o 
   2  -6   8       99.12      110.91     44.95 o 
   3  -6   8       23.48        5.23     27.28 o 
   4  -6   8       87.05       52.27     42.10 o 
  -8  -5   8        3.66        5.25      7.01 o 
  -7  -5   8        0.05       -6.75      7.93 o 
  -6  -5   8       95.49      119.01     17.50 o 
  -5  -5   8       20.11       10.75     10.43 o 
  -4  -5   8      117.52      119.66     20.40 o 
  -3  -5   8      364.06      321.99     26.76 o 
  -2  -5   8      767.64      869.27     45.45 o 
  -1  -5   8      386.98      374.31     31.35 o 
   0  -5   8      117.99       80.88     35.16 o 
   1  -5   8      618.92      662.53     61.97 o 
   2  -5   8        5.98       -8.74     29.08 o 
   4  -5   8       86.29       65.10     33.45 o 
   5  -5   8      157.61      200.63     64.15 o 
  -8  -4   8       67.38       70.51     15.62 o 
  -7  -4   8       89.22       56.85     14.96 o 
  -6  -4   8       12.41        0.69      6.89 o 
  -5  -4   8       66.90       33.44     14.70 o 
  -4  -4   8       22.09       26.62     10.81 o 
  -3  -4   8        4.85      -11.25     13.48 o 
  -2  -4   8       82.79       89.55     22.79 o 
  -1  -4   8        4.00       12.99     15.89 o 
   0  -4   8      285.18      278.56     44.00 o 
   1  -4   8      285.05      238.46     44.19 o 
   2  -4   8      120.09      200.63     52.84 o 
   3  -4   8      351.70      402.88     54.36 o 
   4  -4   8       35.28      -14.64     25.76 o 
   5  -4   8      124.56      169.36     47.71 o 
   6  -4   8       13.55       20.43     26.52 o 
  -8  -3   8       65.28       50.85     17.95 o 
  -7  -3   8       59.06       89.19     24.16 o 
  -6  -3   8        0.10       -8.47     10.83 o 
  -5  -3   8      789.35      884.82     32.89 o 
  -4  -3   8       41.25       22.05      9.71 o 
  -3  -3   8      701.81      782.20     30.51 o 
  -2  -3   8     1938.65     2109.54     45.15 o 
  -1  -3   8      570.64      573.83     31.62 o 
   0  -3   8     1939.87     2128.97     49.71 o 
   1  -3   8       20.29        3.42     27.09 o 
   2  -3   8      698.75      735.71     67.76 o 
   3  -3   8       74.55       51.61     44.67 o 
   4  -3   8       79.13       91.24     32.22 o 
   5  -3   8      391.31      441.46     56.55 o 
   6  -3   8        3.75      -13.12     22.05 o 
  -8  -2   8        2.82        6.65     14.70 o 
  -7  -2   8       80.33       62.37     16.95 o 
  -6  -2   8       23.29       12.68     12.62 o 
  -5  -2   8      367.69      382.34     36.34 o 
  -4  -2   8        2.91        3.34      9.46 o 
  -3  -2   8      878.83      958.37     30.20 o 
  -2  -2   8      336.52      339.37     20.43 o 
  -1  -2   8       22.68       33.54     16.48 o 
   0  -2   8     1080.03     1205.62     42.79 o 
   1  -2   8      521.26      568.07     42.10 o 
   2  -2   8      347.93      371.23     44.86 o 
   3  -2   8      243.39      198.44     46.47 o 
   4  -2   8      219.52      227.24     44.38 o 
   5  -2   8       40.97        5.32     24.43 o 
   6  -2   8      104.71      120.61     37.73 o 
   7  -2   8       12.26       16.73     20.53 o 
  -8  -1   8       70.27       63.39     21.57 o 
  -7  -1   8        0.10        5.31     12.98 o 
  -6  -1   8      236.52      232.96     26.15 o 
  -5  -1   8       38.04       47.02     18.73 o 
  -4  -1   8      206.26      218.53     29.06 o 
  -3  -1   8      121.08       96.11     16.68 o 
  -2  -1   8     1601.09     1836.97     38.33 o 
  -1  -1   8     6777.46     7680.51     65.43 o 
   0  -1   8       45.27       35.10     16.06 o 
   1  -1   8      995.80      963.65     33.01 o 
   2  -1   8      288.00      297.59     43.91 o 
   3  -1   8      303.29      346.52     45.90 o 
   4  -1   8      978.51     1108.93     63.96 o 
   5  -1   8       22.38       20.15     26.14 o 
   6  -1   8      762.48      764.50     58.45 o 
   7  -1   8       23.87       24.14     29.18 o 
   8  -1   8      235.16      267.63     46.38 o 
  -8   0   8        5.20       -1.38     15.14 o 
  -7   0   8       10.00        7.82     22.14 o 
  -6   0   8      114.14      132.27     21.78 o 
  -5   0   8        7.64       -5.72     14.34 o 
  -4   0   8      256.76      314.03     26.82 o 
  -3   0   8       31.89       32.02     14.77 o 
  -2   0   8     1101.19     1110.53     37.45 o 
  -1   0   8       50.54       42.42     13.23 o 
   0   0   8       16.01        9.12      8.21 o 
   1   0   8      644.57      651.53     26.36 o 
   2   0   8      715.88      755.59     26.91 o 
   3   0   8     1616.07     1677.56     38.71 o 
   4   0   8      373.70      386.91     38.49 o 
   5   0   8     1067.38     1332.66     71.47 o 
   6   0   8        3.61       -6.46     21.10 o 
   7   0   8      116.84      104.45     33.64 o 
   8   0   8      107.01      143.56     32.12 o 
  -7   1   8       98.43      137.81     44.95 o 
  -6   1   8       21.78       11.38     16.85 o 
  -5   1   8       90.16       81.91     23.82 o 
  -4   1   8       18.22       -1.70     14.36 o 
  -3   1   8        5.43       11.71     14.29 o 
  -2   1   8      104.19       96.08     18.19 o 
  -1   1   8        1.42       -1.24      9.98 o 
   0   1   8      623.23      698.82     27.85 o 
   1   1   8      164.02      152.95     13.89 o 
   2   1   8     1271.83     1174.50     23.67 o 
   3   1   8     1022.88     1057.74     28.44 o 
   4   1   8       44.63       44.19     20.15 o 
   5   1   8      632.54      753.86     46.19 o 
   6   1   8       47.42       42.39     27.94 o 
   7   1   8      660.60      677.83     47.33 o 
   8   1   8       60.68       51.13     24.81 o 
  -7   2   8        0.58        7.50     15.99 o 
  -6   2   8        0.11       -5.44     15.78 o 
  -5   2   8      185.19      131.01     28.78 o 
  -4   2   8       60.01       96.30     30.27 o 
  -3   2   8      627.38      613.91     32.79 o 
  -2   2   8      242.35      241.51     23.60 o 
  -1   2   8      720.74      716.13     29.08 o 
   0   2   8      803.48      819.97     30.07 o 
   1   2   8      276.91      272.86     23.48 o 
   2   2   8     1582.89     1806.59     33.69 o 
   3   2   8       79.37      106.45     57.69 o 
   4   2   8     2107.07     2126.05     20.62 o 
   5   2   8      291.65      292.63     22.24 o 
   6   2   8      424.23      477.58     36.88 o 
   7   2   8      322.07      352.42     28.41 o 
   8   2   8       70.65       29.75     17.34 o 
   9   2   8      216.64      218.55     34.50 o 
  -6   3   8       64.76       78.42     25.42 o 
  -5   3   8      102.11      107.10     30.04 o 
  -4   3   8       75.00       52.91     21.69 o 
  -3   3   8      232.24      257.08     32.51 o 
  -2   3   8      128.93       98.74     39.16 o 
  -1   3   8      867.65      864.88     40.86 o 
   0   3   8      705.81      845.55     44.98 o 
   1   3   8     1391.12     1430.15     31.68 o 
   2   3   8     2300.84     2290.45     32.83 o 
   3   3   8      578.79      654.07    152.06 o 
   4   3   8      122.52      159.19     81.26 o 
   6   3   8      303.24      290.92     13.78 o 
   7   3   8      192.60      165.10     14.28 o 
   8   3   8      111.55      126.07     25.54 o 
   9   3   8       32.14       24.36      9.32 o 
  -6   4   8       85.59      105.47     35.80 o 
  -5   4   8        0.62        9.98     23.67 o 
  -4   4   8       59.67       66.24     41.91 o 
  -3   4   8        0.66       -3.98     20.72 o 
  -2   4   8       51.32       46.60     25.96 o 
  -1   4   8     1063.07     1181.68     48.66 o 
   0   4   8      463.40      469.00     33.74 o 
   1   4   8       34.69       25.28     14.23 o 
   2   4   8       18.57       50.24     18.18 o 
   3   4   8      476.39      422.74     65.48 o 
   4   4   8      650.81      614.06     87.82 o 
   5   4   8      346.93      380.35     68.81 o 
   6   4   8      466.19      549.71     55.12 o 
   8   4   8      211.98      195.18     33.36 o 
   9   4   8        0.27       -3.78      4.97 o 
  -5   5   8        0.27      -14.24     18.67 o 
  -4   5   8       15.62       14.63     22.71 o 
  -3   5   8       27.84       10.89     18.35 o 
  -2   5   8      100.53       68.04     23.43 o 
  -1   5   8      176.19      207.92     39.49 o 
   0   5   8       27.87       22.69     19.20 o 
   1   5   8       48.71       48.74     21.75 o 
   2   5   8      360.45      366.82     39.80 o 
   3   5   8      107.52      105.58     19.48 o 
   4   5   8      291.80      254.14     95.52 o 
   5   5   8      328.55      310.40    126.50 o 
   6   5   8        0.58        5.42     14.92 o 
   7   5   8       59.97       22.71     23.47 o 
   9   5   8      117.66      100.92     16.03 o 
  -4   6   8        1.04       -2.09     15.50 o 
  -3   6   8       34.42       19.09     13.46 o 
  -2   6   8      480.61      562.64     56.36 o 
  -1   6   8       51.44       23.72     14.00 o 
   0   6   8      233.05      235.54     35.82 o 
   1   6   8       27.69       28.90     17.37 o 
   2   6   8      664.47      618.97     34.84 o 
   3   6   8      618.93      592.00     31.72 o 
   4   6   8      330.04      317.48     19.61 o 
   5   6   8      150.17      142.85     37.64 o 
   6   6   8      367.26      310.21    135.15 o 
   7   6   8      200.91      113.67     57.21 o 
   8   6   8        9.87       13.40     15.02 o 
  -3   7   8       52.07       82.24     29.86 o 
  -2   7   8        0.29        5.02     15.98 o 
  -1   7   8        3.52       23.67     22.33 o 
   0   7   8      248.21      264.43     38.85 o 
   1   7   8      990.52      923.48     48.90 o 
   2   7   8      201.14      221.68     27.69 o 
   3   7   8       33.54       40.97     31.79 o 
   4   7   8      639.45      632.61     30.92 o 
   5   7   8       86.56       79.22     15.15 o 
   6   7   8      199.82      192.46     35.55 o 
   7   7   8       79.39       85.54     36.97 o 
   8   7   8      182.63      111.86     62.54 o 
   9   7   8       74.15       60.35     32.69 o 
  -2   8   8        0.39        3.07     17.15 o 
  -1   8   8       60.77       32.96     20.55 o 
   0   8   8        1.37        6.13     15.69 o 
   1   8   8       82.12       86.55     26.07 o 
   2   8   8      390.48      408.61     37.06 o 
   3   8   8      161.73      177.07     25.60 o 
   4   8   8       17.59       17.16     12.04 o 
   5   8   8      185.43      162.93     18.97 o 
   6   8   8      504.36      463.70     49.42 o 
   7   8   8        3.21        5.04     15.11 o 
   8   8   8      133.79      149.78     39.63 o 
  -1   9   8        1.43      -13.76     15.95 o 
   0   9   8        5.99       16.09     15.66 o 
   1   9   8       72.71       89.33     26.40 o 
   2   9   8       97.08      118.35     33.27 o 
   3   9   8        6.96       14.18     13.15 o 
   4   9   8        4.89       -0.65     13.64 o 
   5   9   8      317.22      352.32     59.64 o 
   6   9   8       25.45       21.91     13.69 o 
   7   9   8      201.39      222.96     32.04 o 
   1  10   8       21.75       36.84     21.01 o 
   2  10   8      175.38      168.06     35.52 o 
   3  10   8       11.76        2.33     11.13 o 
   4  10   8       45.13       48.57     17.47 o 
   5  10   8      170.11      166.00     31.46 o 
   6  10   8        7.07        2.88      8.36 o 
  -4  -9   9       57.67       52.56     35.45 o 
  -3  -9   9       69.01       67.50     35.83 o 
  -2  -9   9      182.43      111.60     45.05 o 
  -6  -8   9       48.45       31.65     29.75 o 
  -5  -8   9        3.95        7.03     25.76 o 
  -4  -8   9      185.47      175.37     26.17 o 
  -3  -8   9        0.10       -4.88     10.71 o 
  -2  -8   9       46.29       52.77     23.44 o 
  -1  -8   9      142.76      131.76     29.27 o 
   0  -8   9      204.42      207.09     64.25 o 
   1  -8   9      125.76      173.07     51.51 o 
  -7  -7   9       82.24       68.19     30.56 o 
  -6  -7   9       24.71        7.89      7.13 o 
  -5  -7   9      214.52      227.98     43.88 o 
  -4  -7   9      134.06      132.57     25.13 o 
  -3  -7   9      264.63      278.00     29.20 o 
  -2  -7   9      229.95      180.22     38.66 o 
  -1  -7   9        3.47       13.36     15.36 o 
   0  -7   9      244.46      203.58     65.10 o 
   1  -7   9       40.48       34.02     33.74 o 
   2  -7   9      109.57      121.75     49.61 o 
  -7  -6   9       47.98       55.00     14.00 o 
  -6  -6   9        4.51       22.94     14.45 o 
  -5  -6   9      146.46      114.38     20.86 o 
  -4  -6   9       36.99        2.63     19.63 o 
  -3  -6   9      223.40      254.90     33.58 o 
  -2  -6   9       66.07       29.60     14.72 o 
  -1  -6   9      248.62      261.57     40.05 o 
   0  -6   9      140.64      149.50     42.10 o 
   1  -6   9       18.97       21.48     26.99 o 
   2  -6   9      128.37      147.88     56.07 o 
   3  -6   9       13.01      -17.77     25.28 o 
  -8  -5   9       58.27       51.84     19.86 o 
  -7  -5   9        8.12       10.08      7.05 o 
  -6  -5   9       14.25       11.53      8.24 o 
  -5  -5   9      281.22      278.17     27.53 o 
  -4  -5   9       67.34       50.54     19.02 o 
  -3  -5   9      584.70      576.85     32.16 o 
  -2  -5   9       77.02       50.96     19.76 o 
  -1  -5   9      422.08      444.71     56.93 o 
   0  -5   9      204.26      117.56     35.93 o 
   1  -5   9      240.37      198.92    120.70 o 
   3  -5   9      137.78      124.12     45.90 o 
   4  -5   9      209.26      175.73     45.52 o 
  -8  -4   9       66.98       28.90     13.17 o 
  -7  -4   9        7.70        9.77     11.68 o 
  -6  -4   9       98.29       91.36     16.83 o 
  -5  -4   9       39.03       28.06      9.40 o 
  -4  -4   9       63.79       78.05     21.79 o 
  -3  -4   9       65.30       57.76     18.55 o 
  -2  -4   9      470.54      545.86     33.29 o 
  -1  -4   9        9.13       10.38     13.73 o 
   0  -4   9        1.67        3.90     18.32 o 
   1  -4   9      454.30      616.24     63.20 o 
   2  -4   9        3.87      -25.09     25.47 o 
   3  -4   9      463.28      544.01     73.09 o 
   4  -4   9        0.72       -4.94     24.33 o 
   5  -4   9      105.35      107.11     45.14 o 
  -8  -3   9       11.98        4.45     12.43 o 
  -7  -3   9       61.05       46.88     15.63 o 
  -6  -3   9        0.96       13.87      7.94 o 
  -5  -3   9        6.74        2.69      8.60 o 
  -4  -3   9      136.92      166.96     23.22 o 
  -3  -3   9        2.62       15.15     11.96 o 
  -2  -3   9      235.78      197.54     37.65 o 
  -1  -3   9       27.01       23.47     18.73 o 
   0  -3   9      443.29      522.95     40.01 o 
   1  -3   9      107.48      128.49     38.21 o 
   2  -3   9      194.28      176.68     40.96 o 
   3  -3   9      372.21      403.07     51.70 o 
   4  -3   9        0.65       -5.51     23.57 o 
   5  -3   9      407.96      508.85    617.76 o 
   6  -3   9        1.03        6.56     22.43 o 
  -8  -2   9       31.15       13.59     14.65 o 
  -7  -2   9        8.78       12.56     16.40 o 
  -6  -2   9        5.88       14.82     13.71 o 
  -5  -2   9       25.39       13.67     13.87 o 
  -4  -2   9        3.94       12.67     11.59 o 
  -3  -2   9      674.58      785.85     30.28 o 
  -2  -2   9       69.71      107.32     22.88 o 
  -1  -2   9       21.96       34.44     17.43 o 
   0  -2   9      310.68      266.27     34.61 o 
   1  -2   9       74.26       82.48     22.62 o 
   2  -2   9      678.18      777.43     59.31 o 
   3  -2   9      122.25      114.52     38.78 o 
   4  -2   9      409.78      474.54     51.89 o 
   5  -2   9      212.26      213.94     40.01 o 
   6  -2   9       65.81       53.60     30.98 o 
   7  -2   9      137.90      250.05     69.57 o 
  -8  -1   9       28.46       12.68     15.85 o 
  -7  -1   9       32.15       44.47     23.43 o 
  -6  -1   9      170.47      151.02     25.34 o 
  -5  -1   9      363.59      360.13     27.25 o 
  -4  -1   9      136.81      159.37     25.00 o 
  -3  -1   9      444.92      435.33     30.12 o 
  -2  -1   9      257.27      245.89     23.29 o 
  -1  -1   9     4566.11     5331.17     67.17 o 
   0  -1   9       10.00        6.62     13.15 o 
   1  -1   9      407.77      412.03     27.74 o 
   2  -1   9      689.58      713.28     47.62 o 
   3  -1   9       10.93       -5.13     23.28 o 
   4  -1   9      427.58      558.84     57.69 o 
   5  -1   9       12.98       11.59     22.81 o 
   6  -1   9      165.87      198.35     42.67 o 
   7  -1   9       36.12        2.09     19.77 o 
  -7   0   9       11.91        2.33     16.51 o 
  -6   0   9       40.74       42.06     18.93 o 
  -5   0   9        1.74       -8.63     15.80 o 
  -4   0   9       20.58       13.34     17.85 o 
  -3   0   9      375.60      377.52     28.86 o 
  -2   0   9      217.98      238.24     26.77 o 
  -1   0   9       56.70       36.09     12.71 o 
   0   0   9        0.45      -10.57     11.15 o 
   1   0   9      965.66      988.00     30.82 o 
   2   0   9       19.35       24.06     14.34 o 
   3   0   9      263.21      261.46     31.08 o 
   4   0   9      223.88      219.26     36.40 o 
   5   0   9      472.17      535.36     45.14 o 
   6   0   9       78.38       97.23     34.50 o 
   7   0   9       11.00        0.10     16.63 o 
   8   0   9       98.55       74.32     30.03 o 
  -7   1   9       24.73       25.30     18.28 o 
  -6   1   9      103.07      136.49     34.86 o 
  -5   1   9        0.87        5.78     16.61 o 
  -4   1   9      187.77      169.15     33.36 o 
  -3   1   9       66.26       69.50     26.31 o 
  -2   1   9     1076.37     1187.89     42.92 o 
  -1   1   9      105.15       80.43     18.51 o 
   0   1   9        5.33       -1.43     13.26 o 
   1   1   9      467.79      476.04     21.40 o 
   2   1   9        3.79        1.40      7.61 o 
   3   1   9      658.11      692.43     25.60 o 
   4   1   9       75.95       88.29     22.14 o 
   5   1   9       96.10       89.53     29.27 o 
   6   1   9      246.40      225.63     32.31 o 
   7   1   9      172.79      228.95     38.68 o 
   8   1   9       48.07       50.47     24.71 o 
  -6   2   9        0.56      -12.70     16.64 o 
  -5   2   9       23.65       20.53     19.66 o 
  -4   2   9        3.94        6.03     17.83 o 
  -3   2   9        1.27       -6.29     20.85 o 
  -2   2   9       75.09       83.44     26.68 o 
  -1   2   9        5.77       23.78     17.38 o 
   0   2   9      112.25      112.31     18.98 o 
   1   2   9      165.56      180.07     19.67 o 
   2   2   9     1269.95     1253.33     34.78 o 
   3   2   9       13.88       32.31      9.34 o 
   4   2   9      165.66      209.47     51.04 o 
   6   2   9      506.30      498.58     33.17 o 
   7   2   9      272.12      299.27     20.02 o 
   8   2   9       12.88       -1.41      7.63 o 
  -6   3   9        1.42        6.36     17.79 o 
  -5   3   9       91.80       72.66     31.85 o 
  -4   3   9        0.55        3.50     17.49 o 
  -3   3   9     1169.41     1285.94     56.65 o 
  -2   3   9        7.78       -8.79     20.41 o 
  -1   3   9       12.12       26.29     21.28 o 
   0   3   9      349.45      365.96     44.33 o 
   1   3   9      650.79      797.28     28.91 o 
   2   3   9     1132.88     1233.04     30.63 o 
   3   3   9       16.97       27.37     25.28 o 
   4   3   9     1011.46      922.37    150.26 o 
   5   3   9        1.39       -3.71     31.65 o 
   7   3   9       67.99       70.61     24.62 o 
   8   3   9      179.33      162.18     16.75 o 
   9   3   9       82.37       87.18     19.68 o 
  -5   4   9        0.37       24.05     34.02 o 
  -4   4   9       90.60       76.60     30.70 o 
  -3   4   9        1.86       -0.15     21.06 o 
  -2   4   9        0.39       48.30     29.62 o 
  -1   4   9      478.32      594.68     44.35 o 
   0   4   9      418.29      388.56     46.31 o 
   1   4   9      363.54      376.47     28.71 o 
   2   4   9      681.76      675.36     25.16 o 
   3   4   9      288.37      418.18    160.43 o 
   4   4   9       70.29       74.42     46.57 o 
   5   4   9       74.63       53.13     37.07 o 
   6   4   9      837.41      859.64     66.15 o 
   9   4   9       36.86       16.06      7.32 o 
  -5   5   9        1.82       -3.40     19.52 o 
  -4   5   9        4.29       10.20     19.16 o 
  -3   5   9      191.86      176.05     43.96 o 
  -2   5   9      155.59      141.82     30.00 o 
  -1   5   9        2.21       22.50     19.42 o 
   0   5   9       48.58       15.72     19.99 o 
   1   5   9      680.73      749.42     41.43 o 
   2   5   9        1.33        0.64     14.73 o 
   3   5   9      372.36      356.34     16.48 o 
   4   5   9      331.35      326.46    147.03 o 
   5   5   9     1137.77     1217.37    201.01 o 
   6   5   9      298.47      308.31    136.95 o 
   7   5   9      229.91      155.20     66.43 o 
   8   5   9      205.43      183.71     39.06 o 
  -4   6   9       14.60       14.40     18.69 o 
  -3   6   9      181.18      137.83     34.44 o 
  -2   6   9      215.06      248.84     36.64 o 
  -1   6   9      338.76      302.08     44.04 o 
   0   6   9       30.06       25.49     23.07 o 
   1   6   9        0.67        9.65     14.15 o 
   2   6   9      104.54       97.43     30.70 o 
   3   6   9       41.90       60.16     21.55 o 
   4   6   9     1358.19     1415.84     26.70 o 
   5   6   9       82.63       47.33     28.13 o 
   6   6   9       31.25       16.35     13.78 o 
   7   6   9      250.80      246.15    132.77 o 
   8   6   9       10.25       12.36      8.17 o 
   9   6   9      210.39      147.22     81.35 o 
  -3   7   9       42.79       25.06     16.99 o 
  -2   7   9       50.19       21.72     19.77 o 
  -1   7   9      128.74      130.96     32.63 o 
   0   7   9      132.62       34.21     28.61 o 
   1   7   9      280.88      289.39     38.78 o 
   2   7   9      146.08      141.02     28.29 o 
   3   7   9        3.58        7.91     12.87 o 
   4   7   9       99.92       59.37     14.00 o 
   5   7   9      333.90      362.77     49.42 o 
   6   7   9      172.35      167.08     32.31 o 
   7   7   9      130.82       88.77     50.94 o 
   8   7   9       52.52       48.38     27.75 o 
  -2   8   9        0.66        6.77     16.36 o 
  -1   8   9      160.93      140.75     34.37 o 
   0   8   9        9.76       13.46     15.22 o 
   1   8   9      208.80      208.99     29.70 o 
   2   8   9      533.60      542.33     36.48 o 
   3   8   9      216.23      244.44     27.74 o 
   4   8   9      723.73      681.73     31.68 o 
   5   8   9        5.10       -1.74      6.97 o 
   6   8   9      180.66      187.89     52.08 o 
   7   8   9       18.99       33.64     17.96 o 
   8   8   9      221.74      257.08     67.38 o 
   0   9   9       71.38       52.45     26.74 o 
   1   9   9      187.63      214.62     35.54 o 
   2   9   9       29.77       14.44     20.29 o 
   3   9   9       66.54      101.52     31.33 o 
   4   9   9       60.42       54.61     21.66 o 
   5   9   9      144.17      171.41     21.97 o 
   6   9   9      211.98      221.42     24.77 o 
   7   9   9       61.89       71.19     29.75 o 
   2  10   9        3.11        2.39     14.36 o 
   3  10   9       32.94       30.76     15.60 o 
   4  10   9        7.11        8.48     18.06 o 
   5  10   9      205.02      225.53     41.07 o 
   6  10   9        2.19        6.94      8.84 o 
  -5  -8  10        0.74       -6.08     27.18 o 
  -4  -8  10        1.48       17.66     13.07 o 
  -3  -8  10       54.20       29.67     16.65 o 
  -2  -8  10       30.58       23.38     10.66 o 
  -1  -8  10       98.16       62.40     26.90 o 
   0  -8  10       59.82       50.47     35.45 o 
  -6  -7  10       49.48       49.75     17.18 o 
  -5  -7  10       36.71       18.61     16.68 o 
  -4  -7  10       22.55       27.05     15.29 o 
  -3  -7  10        0.20      -10.99     11.96 o 
  -2  -7  10       18.74       22.81     14.06 o 
  -1  -7  10       11.10       24.30     17.42 o 
   0  -7  10       19.00       10.26     27.85 o 
   1  -7  10       73.25       60.54     33.64 o 
   2  -7  10      107.81       67.76     37.26 o 
  -7  -6  10       14.85       21.14     14.97 o 
  -6  -6  10       14.24       34.73     18.77 o 
  -5  -6  10        3.20       18.94     16.22 o 
  -4  -6  10        1.18        2.96     16.30 o 
  -3  -6  10       58.53       67.65     23.05 o 
  -2  -6  10      158.14      128.08     29.90 o 
  -1  -6  10       98.24       44.29     22.14 o 
   0  -6  10      241.44      220.78     47.04 o 
   1  -6  10       11.52       -4.09     25.19 o 
   2  -6  10       65.89       35.07     32.98 o 
   3  -6  10      105.95      132.20     47.71 o 
  -7  -5  10        3.99       -7.64     17.20 o 
  -6  -5  10        3.34       -0.94      8.35 o 
  -5  -5  10      335.74      292.04     27.98 o 
  -4  -5  10       85.43       85.10     18.36 o 
  -3  -5  10      215.39      257.44     29.31 o 
  -2  -5  10        4.58       -3.77      9.29 o 
  -1  -5  10      191.42      179.56     34.87 o 
   0  -5  10       20.46       14.39     18.88 o 
   2  -5  10      244.32      223.63     48.85 o 
   3  -5  10        8.88       32.12     28.51 o 
   4  -5  10       50.94       30.98     29.56 o 
  -7  -4  10        7.79        6.66      9.11 o 
  -6  -4  10      140.76      137.85     29.47 o 
  -5  -4  10        9.75       17.84      9.74 o 
  -4  -4  10      159.42      184.27     47.14 o 
  -3  -4  10      330.29      335.88     32.29 o 
  -2  -4  10       31.32       47.99     20.95 o 
  -1  -4  10      876.87      904.53     55.55 o 
   0  -4  10       20.37       17.75     17.70 o 
   1  -4  10     1186.08     1247.12     70.33 o 
   2  -4  10        1.79      -23.00     25.38 o 
   3  -4  10      165.49      115.57     30.41 o 
   4  -4  10       47.55       65.20     41.91 o 
   5  -4  10       12.46        9.03     22.90 o 
  -7  -3  10       53.69       35.85     14.85 o 
  -6  -3  10       88.49       51.52     22.92 o 
  -5  -3  10        1.06      -10.86     12.09 o 
  -4  -3  10      168.63      209.31     24.63 o 
  -3  -3  10        2.77        5.25     13.16 o 
  -2  -3  10      147.11      180.50     30.33 o 
  -1  -3  10      129.82      128.84     29.06 o 
   0  -3  10       74.54       83.03     28.42 o 
   1  -3  10       76.62       64.84     24.16 o 
   2  -3  10       79.45       68.90     29.75 o 
   3  -3  10      294.27      331.12     44.95 o 
   4  -3  10        0.80       25.09     31.46 o 
   5  -3  10      168.83      152.44     41.34 o 
   6  -3  10        3.28      -21.00     20.43 o 
  -7  -2  10       20.47       15.39     16.56 o 
  -6  -2  10        3.62        4.93     14.19 o 
  -5  -2  10        1.27       -0.48     12.03 o 
  -4  -2  10       17.24        2.13     10.39 o 
  -3  -2  10        1.81        7.71     14.35 o 
  -2  -2  10      157.95      132.81     22.35 o 
  -1  -2  10      200.99      157.49     33.15 o 
   0  -2  10      605.36      768.53     57.88 o 
   1  -2  10      104.82      128.89     30.29 o 
   2  -2  10      958.00      987.75     63.77 o 
   3  -2  10       29.22       34.21     33.93 o 
   4  -2  10       43.73       38.49     22.81 o 
   5  -2  10      531.29      726.68     73.37 o 
   6  -2  10        7.16        8.55     20.15 o 
  -7  -1  10       23.49        5.18     14.74 o 
  -6  -1  10        2.33        1.90     15.16 o 
  -5  -1  10      118.15      119.42     22.89 o 
  -4  -1  10       16.37       21.90     14.92 o 
  -3  -1  10      417.41      431.27     33.95 o 
  -2  -1  10      232.53      251.91     27.33 o 
  -1  -1  10      488.49      530.50     31.26 o 
   0  -1  10       48.25       35.62     19.53 o 
   1  -1  10      255.37      325.00     34.93 o 
   2  -1  10      461.52      523.01     34.07 o 
   3  -1  10       10.69       -3.71     21.19 o 
   4  -1  10     1186.94     1320.97     64.44 o 
   5  -1  10       33.17       20.15     27.75 o 
   6  -1  10      148.08      255.66     68.81 o 
   7  -1  10       70.31      103.12     36.69 o 
  -7   0  10        1.40        0.56     16.33 o 
  -6   0  10       67.90       40.36     21.66 o 
  -5   0  10       18.93       17.53     33.50 o 
  -4   0  10       51.06       36.98     20.15 o 
  -3   0  10       36.59       55.70     21.24 o 
  -2   0  10        2.88       17.05     20.51 o 
  -1   0  10      344.33      361.67     31.59 o 
   0   0  10       88.97      110.40     25.41 o 
   1   0  10      690.65      730.10     34.91 o 
   2   0  10      383.44      363.68     33.79 o 
   3   0  10      254.63      260.03     36.59 o 
   4   0  10      401.56      482.80     41.15 o 
   5   0  10       23.49       25.38     25.38 o 
   6   0  10      389.63      357.92     40.49 o 
   7   0  10       66.50       41.34     27.85 o 
  -7   1  10        0.79        6.21     20.15 o 
  -6   1  10       65.49       43.38     20.81 o 
  -5   1  10       37.52       47.39     22.14 o 
  -4   1  10      436.04      416.26     36.54 o 
  -3   1  10      534.07      580.48     41.84 o 
  -2   1  10      243.03      251.96     41.75 o 
  -1   1  10      457.98      479.68     37.99 o 
   0   1  10        6.39       24.60     16.35 o 
   1   1  10     1985.27     2067.89     40.97 o 
   2   1  10      273.95      332.26     25.47 o 
   3   1  10     1042.57     1100.28     33.14 o 
   4   1  10       12.21        1.71     10.26 o 
   5   1  10      277.60      291.49     30.98 o 
   6   1  10      324.25      417.42     44.86 o 
   7   1  10       65.49       58.26     30.51 o 
   8   1  10      115.19      121.46     35.93 o 
  -6   2  10       11.59       17.74     18.01 o 
  -5   2  10       68.56       58.21     22.53 o 
  -4   2  10        1.62        6.93     18.75 o 
  -3   2  10      183.13      199.03     31.64 o 
  -2   2  10        7.92       16.36     21.52 o 
  -1   2  10       21.48       11.57     21.81 o 
   0   2  10     1125.58     1185.85     53.66 o 
   1   2  10       81.94       80.45     15.44 o 
   2   2  10      271.33      313.87     34.12 o 
   3   2  10      106.96      100.93     20.08 o 
   4   2  10        1.79      -32.50     32.50 o 
   5   2  10      603.17      632.78     17.58 o 
   6   2  10       22.28       12.07     12.26 o 
   7   2  10      180.88      172.97     22.14 o 
   8   2  10      117.81      131.06     22.52 o 
  -6   3  10        3.04        3.62     17.78 o 
  -5   3  10       33.05       48.67     23.00 o 
  -4   3  10       74.99      102.15     30.78 o 
  -3   3  10       67.91       46.15     23.99 o 
  -2   3  10      180.83      183.29     36.10 o 
  -1   3  10       41.74       43.61     19.72 o 
   0   3  10      904.05      887.49     55.04 o 
   1   3  10      105.38      121.94     32.68 o 
   2   3  10      106.47      110.26     18.13 o 
   3   3  10       23.41       13.50     27.66 o 
   4   3  10      528.90      536.22     90.67 o 
   5   3  10      419.11      392.23    176.77 o 
   6   3  10       75.03       63.11     31.17 o 
   8   3  10        8.47        9.27      5.27 o 
  -5   4  10       21.54        4.66     24.43 o 
  -4   4  10      195.65      192.93     61.02 o 
  -3   4  10       21.38       19.10     25.00 o 
  -2   4  10       31.31       41.50     24.09 o 
  -1   4  10       64.53       34.21     29.84 o 
   0   4  10      307.75      299.05     43.36 o 
   1   4  10      291.18      271.89     44.57 o 
   2   4  10      461.43      451.27     33.34 o 
   3   4  10      401.67      387.19     83.73 o 
   4   4  10      653.97      663.19     73.85 o 
   5   4  10       54.42       90.19     55.12 o 
   6   4  10      102.03      105.97     38.49 o 
   7   4  10       94.27       85.44     37.73 o 
  -4   5  10        0.75       -7.27     18.31 o 
  -3   5  10      359.31      428.35     44.96 o 
  -2   5  10        4.24       -2.73     17.02 o 
  -1   5  10      549.51      577.33     40.49 o 
   0   5  10       33.90       51.58     26.19 o 
   1   5  10      776.74      815.63     48.47 o 
   2   5  10      183.14      197.05     31.79 o 
   3   5  10       62.48      100.48     21.25 o 
   4   5  10     1117.18     1275.92     92.47 o 
   5   5  10       35.60       37.45     30.98 o 
   6   5  10      298.87      235.03    110.44 o 
   7   5  10       91.56       47.62     31.08 o 
   8   5  10      234.37      209.94     94.66 o 
  -3   6  10        0.02        3.72     20.34 o 
  -2   6  10        1.24       16.85     14.54 o 
  -1   6  10       12.18       10.13     19.63 o 
   0   6  10       27.37        3.07     14.59 o 
   1   6  10      783.82      876.87     46.09 o 
   2   6  10      106.98       84.88     30.11 o 
   3   6  10      677.53      697.19     33.12 o 
   4   6  10      318.29      333.78     47.24 o 
   5   6  10       60.32       41.91     25.66 o 
   6   6  10       39.52       49.33     31.27 o 
   7   6  10      150.75      131.25     67.76 o 
   8   6  10      107.12      107.68     46.95 o 
  -2   7  10       46.72       18.31     16.06 o 
  -1   7  10        8.70       -2.25     10.34 o 
   0   7  10       19.34       30.46     18.74 o 
   1   7  10       20.11       -4.99     14.56 o 
   2   7  10        2.95       25.97     16.38 o 
   3   7  10       79.89       42.39     23.38 o 
   4   7  10       73.37       60.74     14.38 o 
   5   7  10      378.91      390.33     46.28 o 
   6   7  10       79.72       74.13     30.89 o 
   7   7  10      203.08      153.68     66.34 o 
   8   7  10       25.68       18.06     16.73 o 
  -1   8  10       30.70       24.73     17.73 o 
   0   8  10       15.47        6.91     19.44 o 
   1   8  10       20.53       21.10     17.71 o 
   2   8  10       41.53       40.59     16.19 o 
   3   8  10       90.80       88.74     23.06 o 
   4   8  10      394.17      458.87     35.96 o 
   5   8  10        2.15       15.58     11.42 o 
   6   8  10      122.41      178.87     38.40 o 
   7   8  10       58.45       26.90     20.72 o 
   0   9  10        6.47       -2.86     15.44 o 
   1   9  10       57.37       52.95     24.33 o 
   2   9  10        6.40       -6.84     17.96 o 
   3   9  10      418.19      420.52     59.28 o 
   4   9  10       85.66       97.77     20.02 o 
   5   9  10       16.64        4.91      9.79 o 
   6   9  10       60.63       51.70     23.57 o 
   7   9  10        1.47        2.57     14.54 o 
   3  10  10      139.97      148.81     33.34 o 
   4  10  10       66.34       27.66     17.87 o 
   5  10  10       76.63       72.99     16.70 o 
  -3  -8  11      224.53      246.37     47.22 o 
  -2  -8  11       34.24       22.36     15.64 o 
  -5  -7  11        3.73        4.26     12.75 o 
  -4  -7  11       14.51       20.78     17.77 o 
  -3  -7  11       85.35       63.97     25.52 o 
  -2  -7  11       32.62        9.61     12.96 o 
  -1  -7  11       38.45       20.38     16.80 o 
   0  -7  11        5.87        1.34     16.77 o 
   1  -7  11      187.18      158.53     59.59 o 
  -6  -6  11        1.95       17.32     11.64 o 
  -5  -6  11        1.72        1.94     10.87 o 
  -4  -6  11      110.87      120.76     43.29 o 
  -3  -6  11        0.84       -6.54     13.07 o 
  -2  -6  11      125.76      152.21     31.54 o 
  -1  -6  11       83.63       59.97     26.88 o 
   0  -6  11       89.59      113.93     36.00 o 
   1  -6  11       74.30       23.67     26.71 o 
   2  -6  11       60.21       51.32     30.89 o 
  -7  -5  11        5.96        1.09      4.60 o 
  -6  -5  11       40.99       22.46     13.61 o 
  -5  -5  11       17.82       15.88     14.91 o 
  -4  -5  11       43.81       34.82     17.91 o 
  -3  -5  11      125.83      136.70     24.75 o 
  -2  -5  11        6.35        7.29     14.94 o 
  -1  -5  11       65.27       52.84     24.52 o 
   0  -5  11       65.97       67.91     24.00 o 
   1  -5  11        2.15      -12.36     22.14 o 
   2  -5  11       93.78      120.04     48.57 o 
   3  -5  11        8.71       25.76     24.43 o 
   4  -5  11      122.75      161.95     54.84 o 
  -7  -4  11       34.95       19.47     13.75 o 
  -6  -4  11      111.24       70.82     19.62 o 
  -5  -4  11       11.41       12.57     12.07 o 
  -4  -4  11      186.55      201.70     44.48 o 
  -3  -4  11       10.46       14.29     15.23 o 
  -2  -4  11       17.30        9.56     15.70 o 
  -1  -4  11      176.59      144.59     32.60 o 
   0  -4  11       33.53       12.01     12.99 o 
   1  -4  11      294.69      291.81     34.44 o 
   2  -4  11      203.21      170.41     39.06 o 
   3  -4  11       36.62       41.15     24.52 o 
   4  -4  11      168.92      187.61     44.19 o 
   5  -4  11       40.28       22.52     31.65 o 
  -7  -3  11       16.49        7.74     16.35 o 
  -6  -3  11       50.30       35.74     26.99 o 
  -5  -3  11       22.77        8.54      9.89 o 
  -4  -3  11      110.07       82.22     20.91 o 
  -3  -3  11      237.68      183.90     25.71 o 
  -2  -3  11      207.61      308.20     32.29 o 
  -1  -3  11      263.98      271.88     40.26 o 
   0  -3  11       89.49       77.90     34.25 o 
   1  -3  11      135.35       95.27     30.18 o 
   2  -3  11       29.52       38.40     30.70 o 
   3  -3  11      128.43      177.25     40.77 o 
   4  -3  11      102.33       80.97     41.72 o 
   5  -3  11       58.95       58.83     31.55 o 
  -7  -2  11       36.10       35.74     21.51 o 
  -6  -2  11        3.46        7.67     14.23 o 
  -5  -2  11        2.90       14.31     14.39 o 
  -4  -2  11      215.34      227.24     25.95 o 
  -3  -2  11       43.42       32.54     16.55 o 
  -2  -2  11      342.42      408.66     35.68 o 
  -1  -2  11       61.52       50.57     21.03 o 
   0  -2  11      221.28      271.55     40.41 o 
   1  -2  11      919.77      919.29     50.79 o 
   2  -2  11       15.04       18.95     17.36 o 
   3  -2  11      395.47      398.03     41.82 o 
   4  -2  11       30.82       32.03     29.37 o 
   5  -2  11      274.73      297.00     77.84 o 
   6  -2  11       12.23       21.38     20.05 o 
  -7  -1  11        7.73        0.73     14.63 o 
  -6  -1  11       43.81       33.98     20.31 o 
  -5  -1  11      114.64      121.63     27.80 o 
  -4  -1  11       46.35       15.98     13.13 o 
  -3  -1  11       36.00       74.87     26.84 o 
  -2  -1  11       32.77       18.12     13.78 o 
  -1  -1  11        4.37       -9.95     16.46 o 
   0  -1  11      211.92      218.96     34.84 o 
   1  -1  11        7.29      -17.31     22.29 o 
   2  -1  11      104.07      103.72     25.77 o 
   3  -1  11       22.45       21.76     19.10 o 
   4  -1  11      175.51      190.84     42.58 o 
   5  -1  11       24.13       52.08     29.56 o 
   6  -1  11        0.53       24.62     23.95 o 
   7  -1  11      119.15      113.29     41.25 o 
  -7   0  11        2.62       33.64     20.49 o 
  -6   0  11        5.51      -14.39     22.81 o 
  -5   0  11       17.72        0.67     15.83 o 
  -4   0  11       45.33       46.63     21.62 o 
  -3   0  11      318.59      325.11     42.59 o 
  -2   0  11       38.01       43.81     22.33 o 
  -1   0  11      531.00      627.14     32.01 o 
   0   0  11      114.25      104.51     24.60 o 
   1   0  11        8.25        3.63     15.69 o 
   2   0  11      264.81      292.02     31.32 o 
   3   0  11       15.16       14.18     14.42 o 
   4   0  11      410.82      391.00     34.69 o 
   5   0  11       64.70       52.56     25.95 o 
   6   0  11      180.22      259.65     65.29 o 
   7   0  11       34.52       55.98     30.13 o 
  -6   1  11        1.17        1.43     23.71 o 
  -5   1  11       83.07       45.67     20.44 o 
  -4   1  11       24.23       28.36     18.67 o 
  -3   1  11       46.34       23.60     18.14 o 
  -2   1  11       80.08       61.79     24.82 o 
  -1   1  11       43.39       39.35     18.63 o 
   0   1  11      133.23      108.27     35.07 o 
   1   1  11      179.37      162.35     30.74 o 
   2   1  11      165.87      153.54     26.47 o 
   3   1  11      820.70      923.33     33.50 o 
   4   1  11      199.98      236.76     35.78 o 
   5   1  11       48.28       20.72     14.83 o 
   6   1  11      253.69      280.27     33.83 o 
   7   1  11       58.39       52.94     21.76 o 
  -6   2  11       15.77       22.55     19.48 o 
  -5   2  11       40.43        9.33     21.86 o 
  -4   2  11      146.38      133.41     29.45 o 
  -3   2  11      121.61       96.02     30.35 o 
  -2   2  11      688.02      753.91     55.21 o 
  -1   2  11      104.39      106.97     26.77 o 
   0   2  11      135.10      208.53     50.54 o 
   1   2  11      411.62      468.50     42.53 o 
   2   2  11       53.90       62.63     58.16 o 
   3   2  11      296.64      114.43     33.93 o 
   4   2  11      137.90       98.75     27.56 o 
   5   2  11      246.57      298.43     53.32 o 
   7   2  11       97.39      105.34     17.96 o 
   8   2  11       57.33       66.47     13.59 o 
  -5   3  11        0.41       -3.12     16.09 o 
  -4   3  11        6.77        6.31     18.51 o 
  -3   3  11       15.51       25.06     18.31 o 
  -2   3  11        4.11      -16.38     20.57 o 
  -1   3  11      158.80      167.20     35.46 o 
   0   3  11        9.85       14.63     13.04 o 
   1   3  11        2.29       11.99     16.19 o 
   2   3  11       20.42       41.06     44.29 o 
   3   3  11      310.37      273.81     30.98 o 
   4   3  11        5.45       21.57     23.19 o 
   5   3  11      248.08      194.17    138.66 o 
   6   3  11      122.21      100.08     40.39 o 
  -5   4  11       49.79       64.25     33.36 o 
  -4   4  11        3.56       22.24     26.71 o 
  -3   4  11        2.35       -3.71     23.76 o 
  -2   4  11        5.82       -4.18     23.95 o 
   0   4  11       12.09        3.52     30.13 o 
   1   4  11       83.31      100.46     45.62 o 
   2   4  11      135.00      149.19     23.21 o 
   3   4  11       11.26       18.25     45.71 o 
   4   4  11      755.94      806.80     64.06 o 
   5   4  11       28.54       35.55     21.00 o 
   7   4  11      484.22      378.83    228.95 o 
   8   4  11       53.15       88.58     42.10 o 
  -4   5  11        2.27        4.55     17.24 o 
  -3   5  11      134.05      154.65     31.62 o 
  -2   5  11      148.57      172.78     44.67 o 
  -1   5  11      611.54      660.68     51.33 o 
   0   5  11       47.99       18.15     17.44 o 
   1   5  11       95.17      117.06     33.53 o 
   2   5  11        2.34       18.05     13.49 o 
   3   5  11      458.69      452.01     23.74 o 
   4   5  11      200.87      200.54    121.65 o 
   5   5  11      152.57      146.08     57.02 o 
   6   5  11      427.26      357.73    144.27 o 
   7   5  11        5.16        5.13      9.88 o 
  -3   6  11        8.13        7.14     19.01 o 
  -2   6  11       20.70       27.94     19.96 o 
  -1   6  11      357.03      372.03     50.16 o 
   0   6  11       83.98       66.60     25.17 o 
   1   6  11      258.78      234.75     41.26 o 
   2   6  11        0.32        7.79      6.43 o 
   3   6  11      767.19      806.94     41.91 o 
   4   6  11      356.55      332.36     49.71 o 
   5   6  11       10.62       20.43     25.09 o 
   6   6  11      251.84      187.51     98.94 o 
   7   6  11       75.78       68.81     46.66 o 
   8   6  11      168.47      136.29     71.85 o 
  -2   7  11      112.17      102.40     34.11 o 
  -1   7  11       66.47       65.07     26.71 o 
   0   7  11       91.94      118.78     37.49 o 
   1   7  11      149.94      176.46     32.47 o 
   2   7  11      188.59      179.10     28.09 o 
   3   7  11      262.89      273.79     27.95 o 
   4   7  11       48.19       19.08      9.74 o 
   5   7  11      434.46      458.09     57.02 o 
   6   7  11        0.18      -14.35     19.77 o 
   7   7  11      127.31      103.69     57.97 o 
   8   7  11       55.76       30.32     20.72 o 
  -1   8  11        5.26       -7.51     17.63 o 
   0   8  11      217.61      180.73     41.30 o 
   1   8  11       42.23       36.32     29.94 o 
   2   8  11        2.00       -3.27     12.96 o 
   3   8  11      160.89      154.91     32.08 o 
   4   8  11        9.34        5.92      9.17 o 
   5   8  11       80.50       91.14     37.45 o 
   6   8  11      198.17      190.94     38.87 o 
   7   8  11      228.19      258.32     69.38 o 
   1   9  11        2.46       -6.75     15.05 o 
   2   9  11       20.10       14.80     15.73 o 
   3   9  11        1.66       -2.73     10.82 o 
   4   9  11      127.30      147.09     27.35 o 
   5   9  11       31.25       17.96     10.27 o 
  -4  -7  12        9.12       22.34     16.39 o 
  -3  -7  12       91.44       93.08     28.65 o 
  -2  -7  12      175.06      205.15     45.67 o 
  -1  -7  12       33.17       34.93     20.60 o 
   0  -7  12        0.00       10.61     11.15 o 
  -5  -6  12       18.19        6.08     10.78 o 
  -4  -6  12      214.60      179.90     28.88 o 
  -3  -6  12        0.14       27.94     20.03 o 
  -2  -6  12       13.94       14.47     14.93 o 
  -1  -6  12      127.49       87.54     25.31 o 
   0  -6  12       87.84       73.84     27.58 o 
   1  -6  12      146.50      154.92     50.66 o 
   2  -6  12       14.80        0.00     24.71 o 
  -6  -5  12        7.30        8.57     14.13 o 
  -5  -5  12       27.24       35.64     15.79 o 
  -4  -5  12       43.44       55.97     30.84 o 
  -3  -5  12        0.40       20.17     18.44 o 
  -2  -5  12      141.39      128.32     23.77 o 
  -1  -5  12       31.57       16.38     16.87 o 
   0  -5  12      163.54      182.86     41.25 o 
   1  -5  12       39.20       13.48     19.14 o 
   2  -5  12       59.32      102.55     39.92 o 
   3  -5  12       30.98       27.94     24.14 o 
  -6  -4  12       27.21        5.24      9.12 o 
  -5  -4  12       15.55       14.42     11.75 o 
  -4  -4  12        0.08        8.19     13.83 o 
  -3  -4  12       31.13       41.42     18.84 o 
  -2  -4  12        0.76       -3.20     14.70 o 
  -1  -4  12      121.52      137.44     29.77 o 
   0  -4  12       26.45       22.72     12.07 o 
   1  -4  12        0.78       -0.79     15.16 o 
   2  -4  12       36.53       28.32     23.00 o 
   3  -4  12        3.32       12.07     21.57 o 
   4  -4  12       85.58      124.98     44.67 o 
  -6  -3  12        1.34        8.75      7.56 o 
  -5  -3  12        6.75        6.24     10.53 o 
  -4  -3  12        0.72       -5.07     12.09 o 
  -3  -3  12        5.70        2.63     13.97 o 
  -2  -3  12      187.73      130.02     25.38 o 
  -1  -3  12      329.92      303.27     40.52 o 
   0  -3  12       27.33        9.16     13.87 o 
   1  -3  12      224.48      226.13     34.56 o 
   2  -3  12       47.11       55.12     29.27 o 
   3  -3  12      222.17      235.13     41.44 o 
   4  -3  12      110.96      115.19     38.87 o 
   5  -3  12       10.88       14.73     18.06 o 
  -6  -2  12       42.21       29.32     20.39 o 
  -5  -2  12       26.81       25.45     14.69 o 
  -4  -2  12       97.44       79.43     35.16 o 
  -3  -2  12      193.25      182.04     27.13 o 
  -2  -2  12     1561.35     1751.02     56.75 o 
  -1  -2  12        2.87       16.57     16.98 o 
   0  -2  12       43.39       46.24     22.30 o 
   1  -2  12      112.27       69.84     25.23 o 
   2  -2  12        1.05        6.59     15.47 o 
   3  -2  12      416.19      520.82     60.73 o 
   4  -2  12       71.47       25.85     19.48 o 
   5  -2  12      200.40      194.64     37.45 o 
   6  -2  12       38.33       11.02     19.96 o 
  -6  -1  12       17.17       12.57     13.62 o 
  -5  -1  12       15.82        9.46     11.27 o 
  -4  -1  12       38.10       15.86     13.24 o 
  -3  -1  12       15.30       17.23     15.06 o 
  -2  -1  12      244.74      213.14     27.61 o 
  -1  -1  12      399.89      402.88     39.16 o 
   0  -1  12      382.45      391.68     38.14 o 
   1  -1  12       58.61       30.19     13.47 o 
   2  -1  12      267.02      341.42     35.84 o 
   3  -1  12       66.58       33.38     17.06 o 
   4  -1  12        8.35        7.98     15.40 o 
   5  -1  12       20.90       16.63     18.72 o 
   6  -1  12       40.43       12.36     15.68 o 
  -6   0  12       21.87       36.48     20.50 o 
  -5   0  12      112.56      128.35     32.43 o 
  -4   0  12       35.30       28.32     20.72 o 
  -3   0  12      184.73      228.06     37.64 o 
  -2   0  12      257.92      266.32     42.01 o 
  -1   0  12      200.71      263.57     28.51 o 
   0   0  12      440.46      442.93     32.40 o 
   1   0  12        9.94       17.96     14.52 o 
   2   0  12      292.28      327.38     34.61 o 
   3   0  12      246.75      246.46     31.50 o 
   4   0  12      175.60      178.01     26.11 o 
   5   0  12      292.82      315.63     31.08 o 
   6   0  12      155.46      148.36     29.27 o 
   7   0  12      142.27      182.95     51.80 o 
  -6   1  12        0.48        7.84     16.37 o 
  -5   1  12       49.07       39.02     22.19 o 
  -4   1  12       43.82       46.99     22.89 o 
  -3   1  12       72.20       70.75     26.69 o 
  -2   1  12      126.21       76.68     24.47 o 
  -1   1  12      185.40      259.85     43.32 o 
   0   1  12       42.29       45.17     24.66 o 
   1   1  12      307.93      383.38     36.00 o 
   2   1  12       52.45       32.15     13.33 o 
   3   1  12      450.57      445.27     29.84 o 
   4   1  12      116.48       96.43     20.81 o 
   5   1  12       18.53       13.07     11.85 o 
   6   1  12      144.76      153.40     41.34 o 
   7   1  12       53.05       35.45     17.20 o 
  -5   2  12        9.07      -11.50     17.91 o 
  -4   2  12       51.30       61.35     24.23 o 
  -3   2  12      143.31      139.62     31.41 o 
  -2   2  12       12.92        1.86     10.27 o 
  -1   2  12     1147.24     1219.67     59.27 o 
   0   2  12       52.00       12.81     23.11 o 
   1   2  12     1646.05     1694.57     85.35 o 
   2   2  12        1.71       19.86     28.23 o 
   3   2  12      372.62      484.52    180.01 o 
   4   2  12      506.98      436.43    178.68 o 
   5   2  12      130.83      103.40     53.03 o 
   6   2  12      306.87      381.49     61.21 o 
  -5   3  12        0.22        5.55     17.20 o 
  -4   3  12       28.39       29.64     31.70 o 
  -3   3  12       14.47       17.28     18.23 o 
  -2   3  12      206.97      181.91     36.01 o 
  -1   3  12        9.80        2.50     17.78 o 
   0   3  12      113.12      144.94     48.09 o 
   1   3  12      150.27      155.97     33.21 o 
   2   3  12       14.82       40.39     48.28 o 
   3   3  12      738.53      807.46     82.49 o 
   4   3  12        0.65      -22.90     31.84 o 
   5   3  12      185.11      183.33     77.27 o 
   6   3  12        1.04       14.64     18.25 o 
   7   3  12       45.11       51.99     32.12 o 
  -4   4  12       77.39       84.30     39.82 o 
  -3   4  12        2.17        6.65     25.28 o 
  -2   4  12      109.17       64.82     35.16 o 
  -1   4  12      336.03      352.79     61.40 o 
   0   4  12      501.38      522.06     58.26 o 
   1   4  12      451.15      412.28     54.46 o 
   2   4  12      365.73      414.76     55.60 o 
   3   4  12      484.58      492.06     48.42 o 
   4   4  12       24.40      -11.02     28.89 o 
   5   4  12      157.52      134.39     58.92 o 
   6   4  12       21.02       23.86     17.96 o 
   7   4  12      307.32      201.49    100.36 o 
   8   4  12        6.18       18.15     24.90 o 
  -3   5  12       96.14       61.11     32.03 o 
  -2   5  12      111.04       72.33     45.81 o 
  -1   5  12       16.31       20.24     24.81 o 
   0   5  12       65.86       37.77     32.03 o 
   1   5  12        9.55       12.55     12.50 o 
   2   5  12      123.97       99.82     29.37 o 
   3   5  12      148.87      150.84     22.00 o 
   4   5  12       86.16       68.14     30.22 o 
   5   5  12       80.32       99.70     45.43 o 
   6   5  12      234.64      216.79    104.64 o 
   7   5  12       39.19       32.79     23.57 o 
   8   5  12       50.82       49.71     29.94 o 
  -3   6  12       22.88       14.36     15.37 o 
  -2   6  12        6.83      -14.30     17.03 o 
  -1   6  12       42.04       44.74     25.16 o 
   0   6  12        1.91        2.00     12.09 o 
   1   6  12       10.03       17.66     13.93 o 
   2   6  12       31.47       17.68     13.12 o 
   3   6  12       12.68        8.63     11.92 o 
   4   6  12        7.37       -4.66     24.24 o 
   5   6  12        9.48       16.16     25.57 o 
   6   6  12      270.72      212.51    107.78 o 
   7   6  12       26.59        6.08     19.39 o 
  -1   7  12        6.61       19.00     17.79 o 
   0   7  12        5.64        7.70     15.93 o 
   1   7  12      329.16      277.85     63.12 o 
   2   7  12      153.07      146.65     39.91 o 
   3   7  12      293.41      324.84     31.62 o 
   4   7  12        4.41       -4.47     20.05 o 
   5   7  12      519.67      592.10    717.74 o 
   6   7  12       15.96       18.25     23.00 o 
   7   7  12       65.56       52.08     25.09 o 
   0   8  12       62.49       55.74     38.02 o 
   1   8  12       31.19       23.77     11.74 o 
   2   8  12        5.21        0.77     12.02 o 
   3   8  12      153.53      153.92     25.38 o 
   4   8  12       36.81       14.86     12.69 o 
   5   8  12       60.88       91.43     31.74 o 
   6   8  12       10.20       24.71     27.28 o 
   2   9  12      155.07      157.07     37.81 o 
   3   9  12       28.24       24.44     15.72 o 
   4   9  12      137.16      156.61     32.56 o 
   5   9  12        0.64        0.29     15.40 o 
  -4  -6  13       22.29       26.83     15.74 o 
  -3  -6  13        8.63       -3.27     14.55 o 
  -2  -6  13       37.67       29.77     18.80 o 
  -1  -6  13       35.54       14.79     15.18 o 
   0  -6  13       19.99       24.44     19.14 o 
   1  -6  13       50.49       29.41     18.73 o 
  -5  -5  13        1.25       18.91     37.54 o 
  -4  -5  13      173.28      163.15     31.55 o 
  -3  -5  13        4.01       13.84     15.54 o 
  -2  -5  13       65.10       61.12     29.99 o 
  -1  -5  13       63.69       58.43     25.50 o 
   0  -5  13      121.86      128.66     26.60 o 
   1  -5  13       59.29       37.40     17.66 o 
   2  -5  13       48.76       76.47     28.44 o 
  -6  -4  13        2.71        9.72     14.29 o 
  -5  -4  13       29.80       59.13     23.04 o 
  -4  -4  13       22.75       38.78     20.62 o 
  -3  -4  13       21.66       30.27     16.13 o 
  -2  -4  13      134.03      136.37     27.25 o 
  -1  -4  13       20.60       38.06     23.05 o 
   0  -4  13       55.89       39.44     21.39 o 
   1  -4  13       15.11        9.97     16.17 o 
   2  -4  13       55.28       49.11     24.24 o 
   3  -4  13       98.64       57.02     25.66 o 
  -6  -3  13        0.37        7.59     15.05 o 
  -5  -3  13       31.89       14.13     17.20 o 
  -4  -3  13        3.24        3.10     12.00 o 
  -3  -3  13        1.57       -5.80     13.96 o 
  -2  -3  13       81.63       38.21     23.00 o 
  -1  -3  13       79.70       49.39     18.85 o 
   0  -3  13      112.55       76.12     24.47 o 
   1  -3  13        4.05       15.00     13.38 o 
   2  -3  13      240.22      265.59     33.07 o 
   3  -3  13        5.71       21.86     28.13 o 
   4  -3  13       57.90       34.97     21.10 o 
  -6  -2  13       21.44       23.54     12.88 o 
  -5  -2  13       14.22       12.31     15.11 o 
  -4  -2  13        0.44      -11.36     15.16 o 
  -3  -2  13      598.64      561.02     32.25 o 
  -2  -2  13      644.89      763.50     56.36 o 
  -1  -2  13       28.99       26.27     25.80 o 
   0  -2  13       15.28        2.05     11.60 o 
   1  -2  13      249.37      263.64     40.49 o 
   2  -2  13       19.28       17.92     14.26 o 
   3  -2  13      229.46      263.92     32.73 o 
   4  -2  13       40.51       59.50     32.12 o 
   5  -2  13       59.74       51.04     21.19 o 
  -6  -1  13        3.46       13.12     16.35 o 
  -5  -1  13       14.37        8.22     17.30 o 
  -4  -1  13        1.73        9.52     12.88 o 
  -3  -1  13       62.95       38.67     29.08 o 
  -2  -1  13       20.85       25.79     15.26 o 
  -1  -1  13      237.29      204.35     37.88 o 
   0  -1  13        8.38       10.57     11.98 o 
   1  -1  13       78.92       36.94     16.10 o 
   2  -1  13       14.56        1.51     18.06 o 
   3  -1  13      200.21      211.08     35.88 o 
   4  -1  13       25.98       12.34     14.72 o 
   5  -1  13       59.41       52.08     24.05 o 
   6  -1  13       91.05       62.92     29.75 o 
  -6   0  13       45.66       38.61     20.53 o 
  -5   0  13       38.34       39.67     22.08 o 
  -4   0  13      126.23       88.06     27.35 o 
  -3   0  13       21.06       21.38     20.91 o 
  -2   0  13      442.01      418.85     53.56 o 
  -1   0  13       87.14       52.35     23.46 o 
   0   0  13       45.51       45.78     19.43 o 
   1   0  13      167.87      114.11     30.92 o 
   2   0  13      117.85      143.87     30.49 o 
   3   0  13      154.63      147.90     27.32 o 
   4   0  13       16.46       10.93     14.49 o 
   5   0  13      306.54      379.69     88.96 o 
   6   0  13       12.34        5.13     11.69 o 
  -5   1  13        0.49        9.29     10.42 o 
  -4   1  13        8.46       -3.13     17.39 o 
  -3   1  13       11.92        5.06     14.85 o 
  -2   1  13       19.33        0.14     20.22 o 
  -1   1  13      128.61      120.33     33.26 o 
   0   1  13      119.93      119.49     36.73 o 
   1   1  13       40.87       54.65     33.93 o 
   2   1  13        5.77       13.82     12.38 o 
   3   1  13       79.21       53.04     17.97 o 
   4   1  13      185.99      187.13     22.56 o 
   5   1  13       36.46       41.17     15.77 o 
   6   1  13       30.99       45.62     23.95 o 
   7   1  13       43.95       44.57     16.73 o 
  -5   2  13       16.01       12.36     17.94 o 
  -4   2  13       14.85       30.06     22.21 o 
  -3   2  13       17.93       15.67     19.26 o 
  -2   2  13       21.08       17.74     15.39 o 
  -1   2  13      120.73       86.76     37.11 o 
   0   2  13       77.18       50.23     22.45 o 
   1   2  13       32.13       -4.09     29.18 o 
   2   2  13       54.44       47.90     32.22 o 
   3   2  13       16.80       -9.79     31.27 o 
   4   2  13       24.89       -1.52     28.99 o 
   5   2  13        6.18       29.84     19.96 o 
   6   2  13      253.51      180.67     52.08 o 
   7   2  13       11.72      -11.59     27.56 o 
  -4   3  13       36.38       71.04     25.05 o 
  -3   3  13       53.30       65.40     28.89 o 
  -2   3  13      239.30      276.92     42.22 o 
  -1   3  13       24.32       23.98     19.25 o 
   0   3  13      300.41      258.15     48.52 o 
   1   3  13      146.70       75.61     64.48 o 
   2   3  13      223.62      200.82     49.23 o 
   3   3  13      284.34      276.95     97.23 o 
   4   3  13        2.85       -0.57     28.61 o 
   5   3  13      673.75      829.13    163.37 o 
   6   3  13       96.31      105.11     58.07 o 
   7   3  13       32.64       15.02     11.88 o 
  -4   4  13       70.68       63.77     34.12 o 
  -3   4  13       84.43       41.63     29.18 o 
  -2   4  13       39.90       21.10     28.23 o 
  -1   4  13      265.18      237.22     46.28 o 
   0   4  13      427.60      414.66     58.73 o 
   1   4  13       57.75       27.75     40.58 o 
   2   4  13        1.93        0.10     29.94 o 
   3   4  13      478.92      487.97     40.91 o 
   4   4  13       18.08       23.19     16.92 o 
   5   4  13      224.23      197.78     79.64 o 
   6   4  13       25.51        7.22     22.62 o 
   7   4  13       93.60       83.16     56.26 o 
  -3   5  13       15.80       10.83     27.18 o 
  -2   5  13       11.60       36.40     40.87 o 
  -1   5  13       18.26       25.95     27.37 o 
   0   5  13      275.57      297.76     49.14 o 
   1   5  13       80.39       96.98     26.47 o 
   2   5  13      428.19      479.81     52.99 o 
   3   5  13        7.80        2.11      8.84 o 
   5   5  13      369.91      325.51    138.57 o 
   6   5  13       23.06        6.46     18.91 o 
   7   5  13      104.83       78.12     49.14 o 
  -2   6  13       75.73       39.34     18.60 o 
  -1   6  13       52.13       58.71     19.10 o 
   0   6  13        5.41       -6.20     14.84 o 
   1   6  13        0.77        2.41     10.00 o 
   2   6  13       60.46       59.01     19.72 o 
   3   6  13      154.01      122.97     23.20 o 
   4   6  13      255.31      235.22     45.24 o 
   5   6  13        0.67       25.19     33.07 o 
   6   6  13       73.31       67.29     39.63 o 
   7   6  13        7.82       -1.71     21.86 o 
  -1   7  13        3.33        9.51     12.55 o 
   0   7  13        3.23        1.04     12.92 o 
   1   7  13      250.94      279.22     42.67 o 
   2   7  13       10.50        1.45     20.58 o 
   3   7  13       38.79       41.66     17.31 o 
   4   7  13       12.24       33.83     35.16 o 
   5   7  13       49.75       83.83     35.64 o 
   6   7  13      235.80      238.46     58.35 o 
   1   8  13        0.66       13.54     12.64 o 
   2   8  13        7.01       11.97     12.91 o 
   3   8  13       15.97       13.21     14.68 o 
   4   8  13        0.03        3.04     18.91 o 
   5   8  13      101.85      115.00     40.30 o 
   6   8  13        8.39        3.71     18.34 o 
  -3  -6  14        5.65        8.94     16.38 o 
  -2  -6  14        0.59        8.57     16.32 o 
  -1  -6  14       28.63       34.95     13.20 o 
  -4  -5  14        0.98        7.25     15.50 o 
  -3  -5  14        7.07        7.58     14.59 o 
  -2  -5  14       12.35       13.31     16.06 o 
  -1  -5  14       68.02       42.67     19.56 o 
   0  -5  14       58.47       62.49     32.69 o 
   1  -5  14       15.27       14.13     26.04 o 
  -5  -4  14       46.00       35.45     17.87 o 
  -4  -4  14        4.21       26.25     18.86 o 
  -3  -4  14        3.72        6.61     14.79 o 
  -2  -4  14       31.76       48.49     25.41 o 
  -1  -4  14        2.47       -4.85     15.02 o 
   0  -4  14        1.73        9.02     17.77 o 
   1  -4  14       77.63       49.18     23.54 o 
   2  -4  14       92.44      100.23     29.35 o 
   3  -4  14       52.94       77.26     53.60 o 
  -5  -3  14        7.48        1.25     14.21 o 
  -4  -3  14        0.70        4.85     17.04 o 
  -3  -3  14       28.51       32.87     22.95 o 
  -2  -3  14       95.80       61.13     23.44 o 
  -1  -3  14       36.24       85.57     25.39 o 
   0  -3  14       84.71      111.40     28.26 o 
   1  -3  14       55.74       46.38     23.44 o 
   2  -3  14        1.77       11.61     12.41 o 
   3  -3  14       31.78       12.15     15.71 o 
   4  -3  14       44.09       78.03     39.35 o 
  -5  -2  14       13.71       18.93     13.98 o 
  -4  -2  14        8.44       17.20     11.16 o 
  -3  -2  14       10.84       33.53     16.85 o 
  -2  -2  14       13.99       24.26     15.28 o 
  -1  -2  14       32.80       16.41     15.94 o 
   0  -2  14       10.39       10.07     18.53 o 
   1  -2  14       69.07       97.38     24.12 o 
   2  -2  14      185.14      187.71     31.63 o 
   3  -2  14      140.17      124.98     61.02 o 
   4  -2  14        3.03      -15.09     13.85 o 
  -5  -1  14        1.46       -7.76     17.17 o 
  -4  -1  14       95.20       65.28     26.13 o 
  -3  -1  14        2.58       -0.63     16.32 o 
  -2  -1  14       85.05      123.89     22.77 o 
  -1  -1  14      127.07      141.90     37.45 o 
   0  -1  14      103.57      102.52     23.54 o 
   1  -1  14      323.31      326.29     40.86 o 
   2  -1  14       35.35       35.17     17.90 o 
   3  -1  14       57.42       59.99     22.76 o 
   4  -1  14      109.17      102.02     29.94 o 
   5  -1  14      104.54      168.70     45.52 o 
  -5   0  14        1.90        8.90     11.77 o 
  -4   0  14       15.13       19.34     16.92 o 
  -3   0  14        7.31        5.97     18.50 o 
  -2   0  14        1.33      -14.40     16.65 o 
  -1   0  14      113.55       73.60     24.16 o 
   0   0  14      299.54      362.70     35.23 o 
   1   0  14      501.31      556.78     54.66 o 
   2   0  14      182.09      209.69     30.69 o 
   3   0  14      189.75      175.90     24.60 o 
   4   0  14       29.18       21.90     18.44 o 
   5   0  14      285.69      327.67     65.63 o 
   6   0  14        2.86       -2.28      9.98 o 
  -5   1  14       16.55        5.20      8.44 o 
  -4   1  14       12.85      -19.94     18.00 o 
  -3   1  14       35.50       58.08     28.16 o 
  -2   1  14      306.43      293.38     44.58 o 
  -1   1  14       21.32       18.26     14.07 o 
   0   1  14      162.19       96.56     38.97 o 
   1   1  14       72.88       57.21     32.31 o 
   2   1  14      136.32      152.24     25.33 o 
   3   1  14      344.46      307.83     38.25 o 
   4   1  14      152.87      221.02     25.65 o 
   5   1  14      153.61      191.27     24.47 o 
   6   1  14       11.78       13.33      7.75 o 
  -4   2  14        0.12       14.04     16.21 o 
  -3   2  14      114.41      114.18     34.73 o 
  -2   2  14        7.19        7.02     19.96 o 
  -1   2  14        3.32       -7.07     21.82 o 
   0   2  14       82.10       73.27     25.58 o 
   1   2  14      162.64      112.72     47.52 o 
   2   2  14      206.32      176.58     80.88 o 
   3   2  14        0.23      -24.05     32.12 o 
   4   2  14       26.99       28.89     25.00 o 
   5   2  14       42.32       15.59     18.06 o 
   6   2  14        5.37      -15.59     29.27 o 
  -4   3  14       12.23       -3.80     25.85 o 
  -3   3  14       65.23       93.61     38.78 o 
  -2   3  14        1.64       -9.34     18.35 o 
  -1   3  14        1.01       20.00     19.61 o 
   0   3  14       52.39       39.92     28.89 o 
   1   3  14      300.20      326.27     55.50 o 
   2   3  14       97.26       91.81     30.79 o 
   3   3  14       53.16       40.77     19.20 o 
   4   3  14       70.16       22.62     32.12 o 
   5   3  14        3.34       12.07     11.88 o 
   6   3  14      209.79      119.47     59.69 o 
   7   3  14        0.76      -20.15     29.18 o 
  -3   4  14        2.95      -13.40     23.67 o 
  -2   4  14       27.07       36.31     31.65 o 
  -1   4  14       22.80       15.40     27.85 o 
   0   4  14        6.91       23.57     28.32 o 
   1   4  14       12.51       -5.42     26.61 o 
   2   4  14        3.03       -6.65     26.42 o 
   3   4  14       95.84      101.69     34.31 o 
   4   4  14       71.30      100.46     33.83 o 
   5   4  14      143.42      138.76     65.01 o 
   6   4  14        2.25       -6.08     26.42 o 
   7   4  14       20.88       32.98     25.95 o 
  -2   5  14       15.86       10.93     25.95 o 
  -1   5  14       17.59      -24.14     24.24 o 
   1   5  14       62.52       30.17     13.81 o 
   2   5  14      120.60      116.29     33.31 o 
   3   5  14       10.00        1.42      5.38 o 
   4   5  14        4.24       26.99     37.83 o 
   5   5  14      224.76      203.20     84.97 o 
   6   5  14       17.54      -10.36     24.43 o 
   7   5  14      125.29       70.33     42.39 o 
  -1   6  14       73.70       62.83     28.61 o 
   0   6  14        0.74        7.73     10.04 o 
   1   6  14        6.58        0.03     12.40 o 
   2   6  14       28.83       25.51     15.54 o 
   3   6  14      138.86      113.10     27.74 o 
   4   6  14      572.35      666.23     62.16 o 
   5   6  14        0.65        6.65     24.14 o 
   6   6  14        7.46        1.33     23.95 o 
   0   7  14        5.75      -10.43     19.15 o 
   1   7  14       48.85       54.62     20.80 o 
   2   7  14       50.65       52.94     20.58 o 
   3   7  14      204.16      215.19     29.05 o 
   4   7  14        3.58        1.71     21.38 o 
   5   7  14        7.39        7.13     22.33 o 
   6   7  14       47.04       35.64     24.43 o 
   2   8  14       13.92       -5.48     11.44 o 
   3   8  14       30.37       42.92     16.14 o 
   4   8  14       28.36       27.47     22.24 o 
  -2  -5  15       18.62        9.25     16.03 o 
  -1  -5  15       18.45       -3.58     15.68 o 
   0  -5  15        3.47       -3.97     14.21 o 
  -4  -4  15       55.59       42.27     19.20 o 
  -3  -4  15        7.24       -8.96     14.96 o 
  -2  -4  15       38.31       39.61     23.63 o 
  -1  -4  15       17.33        7.76      9.03 o 
   0  -4  15       25.70       33.97     19.01 o 
   1  -4  15      226.33      204.55     44.74 o 
   2  -4  15        2.96        7.88      8.98 o 
  -4  -3  15       10.88       21.12     17.48 o 
  -3  -3  15        7.80       11.32     15.99 o 
  -2  -3  15      105.56       90.71     28.60 o 
  -1  -3  15        2.04       10.63     15.43 o 
   0  -3  15      139.67      162.44     34.39 o 
   1  -3  15       18.57       15.49     10.99 o 
   2  -3  15       26.61       18.13     19.48 o 
   3  -3  15       79.88       50.28     40.11 o 
  -4  -2  15        0.97       14.53     16.36 o 
  -3  -2  15        2.06       33.10     21.81 o 
  -2  -2  15       28.39       12.57     19.58 o 
  -1  -2  15        1.12        4.72     14.27 o 
   0  -2  15        7.80       -0.03     14.09 o 
   1  -2  15      106.60       61.39     24.49 o 
   2  -2  15       12.09       20.24     15.54 o 
   3  -2  15       27.57       13.48     11.14 o 
   4  -2  15        3.19       12.38     20.77 o 
  -4  -1  15       21.19        6.95     15.29 o 
  -3  -1  15       68.11       27.05     24.91 o 
  -2  -1  15       48.21       22.33     28.42 o 
  -1  -1  15       23.11       23.77     29.37 o 
   0  -1  15       33.78       23.83     17.74 o 
   1  -1  15       17.50       13.05     14.54 o 
   2  -1  15       33.47       19.30     11.29 o 
   3  -1  15        1.13        0.87     13.35 o 
   4  -1  15      104.70       56.83     33.83 o 
  -4   0  15        6.58        8.56     12.08 o 
  -3   0  15        0.24        3.86     16.80 o 
  -2   0  15        0.97       10.99     18.63 o 
  -1   0  15        0.87       24.90     25.28 o 
   0   0  15      115.70      173.93     25.88 o 
   1   0  15       22.92       11.08     10.81 o 
   2   0  15       47.89       61.34     21.99 o 
   3   0  15        1.89       -5.30     10.50 o 
   4   0  15        2.34        0.40      9.31 o 
   5   0  15       39.01       37.08     14.72 o 
  -4   1  15       39.69       34.36     16.67 o 
  -3   1  15        0.09        2.73     11.74 o 
  -2   1  15        6.45        5.67      9.66 o 
  -1   1  15        4.28       18.22     19.15 o 
   0   1  15      194.91      319.15     56.64 o 
   1   1  15       12.50        5.23     28.80 o 
   2   1  15       16.83       19.10     20.43 o 
   3   1  15      184.40      192.56     36.07 o 
   4   1  15       71.92       82.94     22.28 o 
   5   1  15      103.65       95.42     62.92 o 
  -4   2  15        0.68        9.59     18.86 o 
  -3   2  15        0.27        5.59     14.61 o 
  -2   2  15        0.33       18.44     10.79 o 
  -1   2  15        4.20      -20.18     19.86 o 
   0   2  15       25.70       32.49     23.17 o 
   1   2  15       10.97       14.54     26.71 o 
   2   2  15      133.89      168.32     50.09 o 
   3   2  15        4.71        2.57     12.93 o 
   4   2  15      164.89      174.30    107.59 o 
   5   2  15       23.25       18.34     25.66 o 
   6   2  15       24.57       14.35     18.63 o 
  -3   3  15       61.72       51.13     31.65 o 
  -2   3  15        2.22       15.30     34.69 o 
  -1   3  15      122.29      160.62     57.88 o 
   0   3  15      173.57      160.05     48.95 o 
   1   3  15       40.69      101.50     44.95 o 
   2   3  15       76.80       88.86     46.38 o 
   3   3  15        0.14       -6.37     26.90 o 
   4   3  15       76.08       50.47     35.64 o 
   5   3  15      200.29      108.25     46.47 o 
   6   3  15      142.63      107.11     82.78 o 
  -2   4  15        2.25       17.77     25.76 o 
  -1   4  15        1.64       36.50     44.00 o 
   0   4  15        3.21       26.14     27.18 o 
   1   4  15      111.65      143.13     54.27 o 
   2   4  15       16.95       41.72     31.08 o 
   3   4  15       65.43      109.39     48.85 o 
   4   4  15       35.03       37.26     38.11 o 
   5   4  15      120.34      105.87     54.46 o 
   6   4  15        1.52       17.39     21.38 o 
  -1   5  15       11.60        4.37     26.90 o 
   0   5  15        5.34        4.28     24.62 o 
   1   5  15        1.64       -2.75     10.83 o 
   2   5  15        4.50       18.56     14.92 o 
   3   5  15       21.47       16.72      9.20 o 
   4   5  15      142.45      153.87     45.52 o 
   5   5  15       87.43      117.85     44.86 o 
   6   5  15       43.84       29.08     25.95 o 
   0   6  15       32.93       25.75     12.71 o 
   1   6  15        2.78        3.60     16.01 o 
   2   6  15       12.01        3.49      8.70 o 
   3   6  15       38.78       27.01     11.53 o 
   4   6  15      163.64      196.45     48.95 o 
   5   6  15       11.15       32.88     28.61 o 
   1   7  15        1.58        0.79     14.32 o 
   2   7  15       36.43       25.72     16.30 o 
   3   7  15        1.14        3.46     13.64 o 
   4   7  15       10.43       32.12     34.69 o 
  -2  -4  16        7.80        3.99     15.75 o 
  -1  -4  16       14.93       -1.19     15.70 o 
   0  -4  16        1.33       10.39     15.59 o 
  -3  -3  16      114.74      167.74     41.93 o 
  -2  -3  16       27.68        8.55     15.59 o 
  -1  -3  16        0.15        3.51     15.51 o 
   0  -3  16       57.88       42.14     19.68 o 
   1  -3  16       13.57        3.54      9.03 o 
   2  -3  16      117.62      141.53     46.71 o 
  -3  -2  16       43.07       13.50     22.52 o 
  -2  -2  16      246.17      212.29     32.79 o 
  -1  -2  16       81.39      115.50     28.25 o 
   0  -2  16      126.71      186.19     31.90 o 
   1  -2  16        3.02       13.15     12.98 o 
   2  -2  16       67.72       44.20     29.37 o 
   3  -2  16       17.15        2.81     10.34 o 
  -4  -1  16        1.65       -0.45     10.94 o 
  -3  -1  16       58.15       50.82     21.06 o 
  -2  -1  16       44.23       76.89     37.64 o 
  -1  -1  16        0.46        5.51     17.96 o 
   0  -1  16      109.68       52.34     19.04 o 
   1  -1  16        1.32        6.16     13.69 o 
   2  -1  16      314.55      346.62     75.22 o 
   3  -1  16        0.34       -3.24     13.35 o 
   4  -1  16      183.88      174.79     44.14 o 
  -3   0  16       62.58       30.89     19.21 o 
  -2   0  16        5.64       28.66     20.19 o 
  -1   0  16       92.05      166.89     46.85 o 
   0   0  16        3.97       18.06     27.94 o 
   1   0  16       47.92       43.39     20.13 o 
   2   0  16        1.79       13.75     10.77 o 
   3   0  16        0.77       11.66     10.72 o 
   4   0  16       25.75       15.68     15.00 o 
  -3   1  16        0.14        4.59     11.00 o 
  -2   1  16       33.32       26.87     27.89 o 
  -1   1  16       15.51        7.05     18.74 o 
   0   1  16        1.56       36.02     40.01 o 
   1   1  16        6.16        1.14     29.46 o 
   2   1  16      102.68       38.68     49.52 o 
   3   1  16      167.51      157.00     24.21 o 
   4   1  16        8.80        3.44      9.16 o 
   5   1  16       39.27       38.95     12.44 o 
  -3   2  16        1.04        9.60     13.58 o 
  -2   2  16        1.97        9.20     14.88 o 
  -1   2  16       14.62       -8.82     17.20 o 
   0   2  16       11.62       50.37     34.21 o 
   1   2  16       35.18       -0.10     28.23 o 
   2   2  16      224.32      341.48     91.43 o 
   3   2  16        3.48      -27.47     29.08 o 
   4   2  16       14.62       28.32     24.43 o 
   5   2  16       14.52       10.36     23.19 o 
  -2   3  16       99.68       58.45     41.25 o 
  -1   3  16       80.77       91.52     32.88 o 
   0   3  16       10.03       25.28     30.60 o 
   1   3  16       14.04       48.28     44.86 o 
   2   3  16       12.62        2.57     27.94 o 
   3   3  16        9.80       -4.66     27.09 o 
   4   3  16       39.05       68.81     40.11 o 
   5   3  16       35.46       13.40     20.34 o 
  -1   4  16        2.41       -5.42     25.57 o 
   0   4  16       27.11       -7.98     25.38 o 
   1   4  16       38.99       63.20     34.12 o 
   2   4  16       24.06      -21.57     27.66 o 
   3   4  16       24.53       50.28     31.17 o 
   4   4  16       22.50       31.08     41.72 o 
   5   4  16        5.23       -4.37     28.13 o 
   0   5  16        0.30        9.60     28.23 o 
   1   5  16       78.95      127.86     29.67 o 
   2   5  16       14.97       -1.27      9.11 o 
   3   5  16       53.81      109.39     43.53 o 
   4   5  16       66.88       30.22     29.56 o 
   5   5  16       55.12      109.11     49.52 o 
   1   6  16        0.22        1.06      9.83 o 
   2   6  16        1.56       -0.47     15.49 o 
   3   6  16       93.39       97.23     48.00 o 
   4   6  16       96.59       92.85     39.54 o 
  -2  -2  17      174.82      146.82     36.07 o 
  -1  -2  17        0.03        6.76     14.59 o 
   0  -2  17        0.60        5.82     13.92 o 
   1  -2  17        6.41        7.38      9.35 o 
  -2  -1  17       19.50       17.01     32.88 o 
  -1  -1  17        1.57       10.15     15.02 o 
   0  -1  17        9.85       57.72     21.99 o 
   1  -1  17       49.67       39.29     18.73 o 
   2  -1  17        5.98       15.58     17.35 o 
  -2   0  17        2.71       -4.85     20.05 o 
  -1   0  17        0.29       14.54     25.38 o 
   0   0  17       31.25       -0.10     26.80 o 
   1   0  17        6.69        8.65     12.77 o 
   2   0  17      144.61      151.43     31.05 o 
   3   0  17       16.56       24.29     12.82 o 
  -2   1  17       30.00       59.19     26.90 o 
  -1   1  17        2.48       15.59     26.61 o 
   0   1  17        8.77       -1.71     25.57 o 
   1   1  17       12.56       -0.10     25.09 o 
   2   1  17       13.62       70.81     41.25 o 
   3   1  17        1.23       15.02     18.53 o 
   4   1  17       59.57       37.45     28.80 o 
  -2   2  17        6.69       -5.96     17.29 o 
  -1   2  17       54.25       43.24     41.34 o 
   0   2  17        7.70       10.64     27.18 o 
   1   2  17       57.00       43.91     29.65 o 
   2   2  17        2.36       35.83     29.27 o 
   3   2  17       52.92       39.82     26.04 o 
   4   2  17        0.51      -30.32     31.74 o 
  -1   3  17       68.49       47.43     33.17 o 
   0   3  17        3.95       23.28     29.08 o 
   1   3  17        0.77        8.93     29.84 o 
   2   3  17       50.40       35.35     31.74 o 
   3   3  17        4.70       18.63     32.12 o 
   4   3  17        3.86        0.86     18.06 o 
   0   4  17        4.01       -6.84     26.71 o 
   1   4  17        6.60       -0.10     29.27 o 
   2   4  17       47.79       30.51     32.88 o 
   3   4  17       52.83       51.32     34.78 o 
   4   4  17       34.38       48.00     36.21 o 
   2   5  17       62.12       35.03     11.81 o 
   3   5  17      102.31       98.46     52.18 o 
   0   0  18       13.54       17.20     25.09 o 
   1   0  18       39.59       34.50     38.21 o 
   0   1  18        1.46        0.10     27.75 o 
   1   1  18      175.48      230.09     74.51 o 
   2   1  18        1.63       11.31     32.98 o 
   0   2  18        5.25       33.74     44.57 o 
   1   2  18        0.38      -16.44     29.94 o 
   2   2  18       11.51      -19.96     30.79 o 
                                                 
